# Supplementary material for: 25-Hydroxycholesterol restricts human norovirus replication in human intestinal enteroids
Source: J Virol. 2025 Oct 21;99(11):e01109-25. doi: 10.1128/jvi.01109-25 (PMC12645967; doi:10.1128/jvi.01109-25)
Supplement: Supplemental tables — Differential gene expression. [file jvi.01109-25-s0003.xlsx]

## Sheet: all_DEgenes
Note: DE genes displaying similar up-/down-regulation patterns across all viral treatments and both HIE cell lines when treated with 25-HC shown here.
gene_symbol	ENSEMBL_ID	log2FoldChange	adjusted_p-value	baseMean
MSMO1	ENSG00000052802	-3.15914	0	610.526
SQLE	ENSG00000104549	-3.72832	0	486.77
CYP51A1	ENSG00000001630	-2.83145	2.07397e-278	1396.63
FADS2	ENSG00000134824	-5.66929	4.5994e-247	669.775
IDI1	ENSG00000067064	-2.52393	1.61813e-189	304.365
SCD	ENSG00000099194	-2.77095	1.56022e-186	3695.15
INSIG1	ENSG00000186480	-3.4967	1.10954e-180	838.622
FDPS	ENSG00000160752	-2.14912	2.26412e-175	1113.6
HMGCS1	ENSG00000112972	-1.96512	6.81927e-173	709.365
SREBF2	ENSG00000198911	-1.19888	2.37138e-148	2573.34
MVD	ENSG00000167508	-2.24272	1.05867e-134	575.912
FASN	ENSG00000169710	-2.24375	2.00003e-130	3753.8
ACSL1	ENSG00000151726	-1.79993	1.72313e-128	686.936
ACAT2	ENSG00000120437	-2.83949	2.29194e-125	142.88
DHCR7	ENSG00000172893	-2.94423	3.46965e-122	552.706
PNPLA3	ENSG00000100344	-3.52061	5.70283e-120	168.348
FDFT1	ENSG00000079459	-1.89985	5.61979e-101	893.578
PCSK9	ENSG00000169174	-4.21991	7.11316e-98	357.25
HMGCR	ENSG00000113161	-2.49313	6.21829e-97	880.186
ERG28	ENSG00000133935	-1.82744	3.94255e-95	152.313
NPC1L1	ENSG00000015520	-2.34853	5.09393e-93	1505.68
LSS	ENSG00000160285	-1.94074	3.7577e-85	1398.7
LINC03040	ENSG00000181577	-2.38115	5.5306e-85	304.017
ICAM1	ENSG00000090339	3.93039	4.42701e-77	785.623
DHCR24	ENSG00000116133	-1.85694	7.25674e-72	2401.98
PLAU	ENSG00000122861	4.15751	1.5007e-70	863.629
CXCL8	ENSG00000169429	4.18553	1.93151e-69	954.745
NFKB2	ENSG00000077150	1.97247	2.31087e-68	875.841
SLC25A1	ENSG00000100075	-1.18089	1.55256e-66	1064.53
MVK	ENSG00000110921	-2.28757	3.98294e-66	209.052
QPRT	ENSG00000103485	-2.17054	2.83478e-65	268.228
FDFT1	ENSG00000284967	-1.83852	2.49076e-62	684.297
C10orf55	ENSG00000222047	3.87942	1.35583e-61	53.308
LIPG	ENSG00000101670	-2.15953	5.784e-61	266.762
NFKBIA	ENSG00000100906	2.15047	2.62557e-55	997.52
HMOX1	ENSG00000100292	-2.30766	3.91843e-52	615.035
EBP	ENSG00000147155	-1.88447	5.14197e-52	282.964
RELB	ENSG00000104856	1.43674	5.91958e-52	503.933
FADS1	ENSG00000149485	-2.43318	4.19015e-51	154.839
CXCL2	ENSG00000081041	1.80529	4.60789e-49	172.312
IRAK2	ENSG00000134070	2.0985	8.74475e-49	293.762
CXCL3	ENSG00000163734	2.68495	7.38104e-48	403.022
STARD4	ENSG00000164211	-1.52108	2.49359e-46	314.133
FOSL1	ENSG00000175592	3.29566	5.70085e-46	261.228
ACLY	ENSG00000131473	-1.00988	1.06256e-45	1674.42
TNFAIP3	ENSG00000118503	2.4671	1.9221e-45	584.788
ETS1	ENSG00000134954	2.3532	3.64243e-40	211.551
LAMC2	ENSG00000058085	2.42564	9.30422e-40	5028.42
MMAB	ENSG00000139428	-1.75964	1.89826e-39	102.143
SDC4	ENSG00000124145	1.4131	2.86935e-39	1977.96
MAFF	ENSG00000185022	1.67973	1.71338e-38	1067.21
TM7SF2	ENSG00000149809	-1.373	2.47332e-38	219.73
BBC3	ENSG00000105327	1.68311	3.36616e-38	469.753
SAV1	ENSG00000151748	1.78184	1.61599e-37	693.299
TMEM217	ENSG00000172738	2.12318	5.55481e-37	70.2864
PHKG2	ENSG00000156873	0.943356	3.17592e-36	371.003
LTB	ENSG00000206437	3.52727	1.74283e-35	88.2042
CXCL1	ENSG00000163739	2.66473	5.43727e-35	353.46
ALDOC	ENSG00000109107	-2.53524	6.8913e-35	111.126
ICOSLG	ENSG00000160223	1.18739	4.06516e-34	539.958
STAT5A	ENSG00000126561	1.73019	1.0524e-33	324.74
OR2I1P	ENSG00000237988	2.64067	2.51113e-33	187.889
BNIP5	ENSG00000189325	1.40265	2.91048e-33	1518.8
LSAMP	ENSG00000185565	3.13112	4.27622e-33	266.377
ATF3	ENSG00000162772	2.71506	4.90853e-33	1319.69
SEMA7A	ENSG00000138623	2.37187	5.18178e-33	186.555
COL16A1	ENSG00000084636	1.89867	5.31112e-32	294.887
NHERF1	ENSG00000109062	-0.801556	8.56962e-32	2369.16
DUSP5	ENSG00000138166	2.53003	9.25959e-32	1891.49
BIRC3	ENSG00000023445	2.13175	1.24688e-31	481.867
PRR15	ENSG00000176532	-0.943388	1.42782e-31	1183.76
SLC29A2	ENSG00000174669	-1.13347	1.93394e-31	313.035
CCDC85B	ENSG00000175602	2.43908	2.1276e-31	185.186
CCL20	ENSG00000115009	2.93452	7.07048e-31	424.898
ZSWIM4	ENSG00000132003	2.04019	2.68359e-30	368.153
GDF15	ENSG00000130513	1.70716	2.7835e-30	4835.79
ITGB8	ENSG00000105855	1.14979	3.01977e-30	1463.51
SLC7A7	ENSG00000155465	-1.36582	6.50146e-30	459.341
TNIP1	ENSG00000145901	1.11073	1.08418e-29	2049.44
SMAD3	ENSG00000166949	0.874771	1.08418e-29	2354.19
PLAUR	ENSG00000011422	1.96561	1.13837e-29	585.568
CCL2	ENSG00000108691	3.3961	2.09855e-29	254.013
DUOXA2	ENSG00000140274	2.7212	2.77176e-29	445.891
CSF1	ENSG00000184371	1.83488	3.51728e-29	109.99
ACSS2	ENSG00000131069	-1.08029	1.68455e-28	1206.5
VIL1	ENSG00000127831	-1.09675	2.48676e-28	4731.65
KLHL21	ENSG00000162413	2.57545	3.87594e-27	752.132
FLNC	ENSG00000128591	3.35727	5.42359e-27	500.402
ZC3H12A	ENSG00000163874	0.965963	9.30623e-27	490.491
PPP1R15A	ENSG00000087074	1.88174	5.14052e-26	1106.94
TRIM29	ENSG00000137699	1.47957	6.21467e-26	365.371
FOXO1	ENSG00000150907	1.48763	2.46599e-25	409.696
MS4A8	ENSG00000166959	-0.959031	2.76063e-25	1427.3
IGFBP1	ENSG00000146678	4.55937	3.05657e-25	449.708
MRNIP	ENSG00000161010	1.24614	6.13673e-25	826.682
NMNAT2	ENSG00000157064	2.21922	6.69513e-25	72.1737
GCNT4	ENSG00000176928	-1.24957	1.06635e-24	438.752
EID3	ENSG00000255150	2.32916	1.60259e-24	186.771
SQSTM1	ENSG00000161011	1.54326	2.21742e-24	8388.32
PLA2G4C	ENSG00000105499	2.33082	5.1204e-24	154.737
SLC1A4	ENSG00000115902	1.75274	5.55848e-24	78.5382
MTHFD2	ENSG00000065911	1.7608	8.32222e-24	293.677
SMOX	ENSG00000088826	1.18961	2.0559e-23	515.141
LURAP1L	ENSG00000153714	1.66683	2.74023e-23	256.366
TXNRD1	ENSG00000198431	1.869	4.3621e-23	3627.35
CYP27A1	ENSG00000135929	-1.54207	2.31001e-22	307.701
DDIT3	ENSG00000175197	1.89168	2.31001e-22	204.762
SLC35G1	ENSG00000176273	-1.32029	4.3918e-22	235.53
ADAM8	ENSG00000151651	1.32814	5.33972e-22	237.709
ADA	ENSG00000196839	-1.71664	2.99312e-21	379.203
MYC	ENSG00000136997	1.77915	3.01799e-21	63.7476
CHAC1	ENSG00000128965	2.27613	4.09485e-21	180.284
RIPK2	ENSG00000104312	1.4296	6.08329e-21	142.723
SLC38A2	ENSG00000134294	1.38005	1.07683e-20	1123.78
XPOT	ENSG00000184575	1.56066	1.48545e-20	392.73
GARS1	ENSG00000106105	1.42881	1.81684e-20	632.069
TCP11L2	ENSG00000166046	1.93455	8.0789e-20	423.768
TMEM37	ENSG00000171227	-1.20675	9.62566e-20	242.911
PDZK1	ENSG00000174827	-1.28022	5.71158e-19	444.948
AKAP12	ENSG00000131016	2.51779	5.71486e-19	650.742
FGD6	ENSG00000180263	1.11724	6.05419e-19	571.65
FBXO32	ENSG00000156804	2.86571	6.85394e-19	409.208
DUSP1	ENSG00000120129	1.3419	8.05452e-19	1136.17
HMGA1	ENSG00000137309	1.98573	1.02246e-18	1394.44
SLC36A1	ENSG00000123643	-1.05449	1.62475e-18	479.026
DUSP10	ENSG00000143507	1.69863	1.85289e-18	147.898
SLC7A11	ENSG00000151012	2.10157	5.16503e-18	475.555
ZBTB20	ENSG00000181722	0.922416	7.00372e-18	1360.48
GLYCTK	ENSG00000168237	-1.46213	1.00612e-17	3061.74
AGO2	ENSG00000123908	1.01711	1.67296e-17	1193.01
FGF2	ENSG00000138685	2.58447	4.78241e-17	54.9078
RNF207	ENSG00000158286	0.820406	8.77366e-17	938.988
PRR15L	ENSG00000167183	-0.992791	1.82831e-16	692.199
HDAC9	ENSG00000048052	1.09306	2.15663e-16	455.071
MALL	ENSG00000144063	-1.08908	2.35467e-16	2837.49
TMEM132A	ENSG00000006118	1.35968	9.76976e-16	478.948
ADAMTS9	ENSG00000163638	1.73353	3.54748e-15	331.758
LCN2	ENSG00000148346	1.09677	1.60992e-14	2371.89
BTNL8	ENSG00000113303	-0.965369	5.30077e-14	1674.25
CDX2	ENSG00000165556	-0.973793	6.16191e-14	734.15
C2orf88	ENSG00000187699	-1.28501	6.44969e-14	93.9457
OR2I1P	ENSG00000232049	2.36775	7.01168e-14	75.7609
LIPA	ENSG00000107798	-1.23446	8.70806e-14	502.957
REEP6	ENSG00000115255	-0.988835	8.70806e-14	960.05
MYO1A	ENSG00000166866	-1.43004	9.74742e-14	1319.14
ANKRD33B	ENSG00000164236	2.14043	1.20859e-13	166.524
HPGD	ENSG00000164120	-1.40626	1.54272e-13	513.169
SLC4A4	ENSG00000080493	-0.780675	1.57674e-13	2387.84
CEBPA	ENSG00000245848	-1.43119	1.57674e-13	369.79
CYP4F2	ENSG00000186115	-1.94857	3.70642e-13	134.02
PAQR7	ENSG00000182749	-1.25341	4.36286e-13	413.923
SLC46A1	ENSG00000076351	-1.01559	1.23766e-12	1605.69
ACE2	ENSG00000130234	-1.16607	1.74772e-12	1045.88
BTNL3	ENSG00000168903	-0.994562	1.84729e-12	2275.37
	ENSG00000256612	1.42672	3.38725e-12	486.711
PI3	ENSG00000124102	1.3078	3.4309e-12	291.175
LOC102723996	ENSG00000277117	1.2222	8.60144e-12	353.427
KRT23	ENSG00000263309	1.36129	4.0399e-11	305.494
MEP1B	ENSG00000141434	-1.55631	4.68959e-11	152.747
CREB3L3	ENSG00000060566	-1.25784	2.57399e-10	820.257
SLC6A19	ENSG00000174358	-3.07666e-05	2.92712e-10	661.428
SLC52A1	ENSG00000132517	-1.34393	4.99177e-10	481.87
TKFC	ENSG00000149476	-1.30599	5.81647e-10	522.39
SELENOP	ENSG00000250722	-1.54457	1.22235e-09	442.243
SLC9A3	ENSG00000066230	-0.755207	2.08446e-09	6153.83
ACY1	ENSG00000243989	-0.814935	2.63812e-09	700.427
CHP2	ENSG00000166869	-1.11401	6.15395e-09	419.622
ARRDC4	ENSG00000140450	-0.787433	7.16134e-09	971.793
SMIM24	ENSG00000095932	-0.889601	3.94487e-08	1692.25
ANPEP	ENSG00000166825	-1.14878	8.35373e-08	10960.1
MLXIPL	ENSG00000009950	-1.28245	3.75534e-07	605.844
GATM	ENSG00000171766	-1.81924	9.02214e-06	684.259
MAF	ENSG00000178573	-1.03366	5.24433e-05	841.076
XPNPEP2	ENSG00000122121	-0.892531	8.62571e-05	204.839
ID1	ENSG00000125968	-1.94866e-05	0.000166872	704.768
SLC39A4	ENSG00000285243	-0.941717	0.000398221	888.132
SI	ENSG00000090402	-7.21863e-06	0.00109687	2864.88
DPP4	ENSG00000197635	-1.0091e-05	0.00164306	349.954
DKK1	ENSG00000107984	1.17516	0.00188313	374.183
APOB	ENSG00000084674	-0.863302	0.00680764	734.728

## Sheet: J2-specific_DEgenes_forFigS2
Note: only genes with adjusted P > 0.05 and log2FoldChange absolute value > 0.5 in the J2 cell line are included here for pathway over-representation analysis
gene_symbol	ENSEMBL_ID	log2FoldChange	adjusted p-value	baseMean
LAMA3	ENSG00000053747	1.906	1.07818e-34	5435.33
HBEGF	ENSG00000113070	1.34383	1.75694e-33	426.207
FRAS1	ENSG00000138759	-1.038	1.8195e-29	1035.25
GJB4	ENSG00000189433	3.78693	2.2472e-29	119.989
ERRFI1	ENSG00000116285	1.18516	1.42596e-26	1024.31
NIBAN1	ENSG00000135842	2.76367	1.85462e-24	406.666
TRIM31	ENSG00000225130	1.72717	2.35694e-24	1792.97
HK2	ENSG00000159399	1.651	1.34133e-23	1008.96
STOM	ENSG00000148175	2.83338	3.15202e-23	1418.35
HSPA13	ENSG00000155304	2.42757	3.6363e-23	203.17
GJB3	ENSG00000188910	2.50582	1.3442e-22	460.553
ITPKC	ENSG00000086544	1.32209	1.94646e-22	1194.15
ITGA2	ENSG00000164171	2.8552	4.42083e-22	1809.53
CSRNP1	ENSG00000144655	1.06036	9.87131e-22	598.597
PEAR1	ENSG00000187800	2.38761	1.8207e-21	178.763
ANXA2	ENSG00000182718	0.776241	3.47838e-21	10563
CLDN4	ENSG00000189143	1.3178	1.65848e-20	11267.8
SEC24D	ENSG00000150961	1.02854	1.66439e-20	539.291
ABTB2	ENSG00000166016	1.44055	2.90675e-20	1711.31
RCAN1	ENSG00000159200	1.0398	5.14283e-20	473.579
TNFRSF10B	ENSG00000120889	1.15157	5.78495e-20	2166.28
MYADM	ENSG00000179820	1.06267	6.40894e-20	1008.33
TRIM31	ENSG00000137397	1.78951	7.49009e-20	243.394
NEBL	ENSG00000078114	2.41141	1.06463e-19	403.734
DNAJB9	ENSG00000128590	2.38473	1.75146e-19	253.581
DEDD2	ENSG00000160570	1.63799	3.25086e-19	508.17
S100A16	ENSG00000188643	1.02135	3.73786e-19	1085.97
PLK3	ENSG00000173846	1.66615	3.99148e-19	276.888
THBS1	ENSG00000137801	1.33165	4.82403e-19	2004.36
MCL1	ENSG00000143384	0.727604	4.82403e-19	2735.94
CDC42EP2	ENSG00000149798	1.36858	5.70794e-19	556.227
TLNRD1	ENSG00000140406	1.2868	8.90557e-19	1034.58
TNFRSF12A	ENSG00000006327	0.954071	1.13405e-18	1940.84
SESN3	ENSG00000149212	-1.03199	1.65633e-18	385.875
SERP1	ENSG00000120742	1.22446	1.78676e-18	1033.02
	ENSG00000232816	2.27257	2.13073e-18	147.991
HTRA1	ENSG00000166033	-1.86509	2.1758e-18	131.571
CAVIN1	ENSG00000177469	0.795783	3.22412e-18	1097.5
DENND2C	ENSG00000175984	1.96415	7.37257e-18	125.4
RHPN2	ENSG00000131941	0.552169	9.00365e-18	2490.37
PTPRB	ENSG00000127329	1.6102	1.19915e-17	409.442
CDV3	ENSG00000091527	1.23067	1.30194e-17	1255.3
GCNT3	ENSG00000140297	0.818706	1.30825e-17	6832.32
ZNF165	ENSG00000197279	3.22057	1.32979e-17	292.795
PIM3	ENSG00000198355	1.38062	1.56319e-17	1115.4
RNF39	ENSG00000237733	2.4989	2.29926e-17	219.344
MANF	ENSG00000145050	1.58395	2.38279e-17	208.847
C3orf52	ENSG00000114529	2.05671	2.82079e-17	445.57
MAPK8	ENSG00000107643	1.19899	2.88356e-17	330.052
JCAD	ENSG00000165757	5.03084	3.62e-17	72.1689
SOCS3	ENSG00000184557	3.19326	4.08505e-17	167.46
ITGA6	ENSG00000091409	0.729191	5.40804e-17	3749.13
PTPRR	ENSG00000153233	2.13603	6.22706e-17	463.754
MARCHF3	ENSG00000173926	1.63483	9.3226e-17	349.185
GTPBP2	ENSG00000172432	1.81308	1.01037e-16	2580.55
GCSAM	ENSG00000174500	1.81216	1.01346e-16	78.4608
LMO7	ENSG00000136153	2.08783	1.54068e-16	6190.16
SEC61A1	ENSG00000058262	0.730888	2.16146e-16	2335.27
HM13	ENSG00000101294	0.836845	2.52904e-16	944.358
HSP90AB1	ENSG00000096384	0.727193	2.5982e-16	2295.38
SERPINB8	ENSG00000166401	1.60993	2.83596e-16	227.531
	ENSG00000219891	3.83954	3.23396e-16	160.446
FHL2	ENSG00000115641	1.01461	4.24366e-16	1875.81
ASNS	ENSG00000070669	2.45757	5.61888e-16	312.108
PDIA5	ENSG00000065485	1.83452	7.08359e-16	170.843
ARID3B	ENSG00000179361	2.44433	9.65951e-16	475.63
FAM241A	ENSG00000174749	3.1781	1.8848e-15	89.7273
SLC1A5	ENSG00000105281	1.98397	1.99882e-15	1178.95
ADCY9	ENSG00000162104	-1.04461	2.8921e-15	918.282
ARL5B	ENSG00000165997	1.02884	2.93373e-15	415.906
MARS1	ENSG00000166986	1.31454	3.30536e-15	1234.82
PHLDA1	ENSG00000139289	2.29127	3.90576e-15	1382.16
ATF4	ENSG00000128272	1.56152	4.49806e-15	2379.63
WARS1	ENSG00000140105	1.7168	4.68276e-15	497.599
AMOTL1	ENSG00000166025	0.89084	5.14435e-15	751.081
RCC2	ENSG00000179051	0.772723	7.79787e-15	841.596
BCL10	ENSG00000142867	1.8695	9.65836e-15	834.511
MAFK	ENSG00000198517	1.41029	9.65836e-15	1539.44
SNX9	ENSG00000130340	1.49199	1.06954e-14	1799.35
PIM1	ENSG00000137193	2.20042	1.10761e-14	1149.27
BMAL2	ENSG00000029153	1.47685	1.18258e-14	248.785
KCNK1	ENSG00000135750	2.00117	1.29631e-14	873.947
SOX4	ENSG00000124766	1.89207	1.51714e-14	2517.69
ARC	ENSG00000198576	5.12979	1.80291e-14	38.2427
TGFA	ENSG00000163235	1.15612	1.92497e-14	704.841
RAP2B	ENSG00000181467	1.1873	1.92497e-14	1324.28
SSR2	ENSG00000163479	1.08734	2.1777e-14	544.198
RAP1B	ENSG00000127314	1.08782	2.50923e-14	952.486
HYOU1	ENSG00000149428	1.38364	2.8399e-14	2992.65
LRRC59	ENSG00000108829	0.967756	2.88267e-14	1112.48
DDIT4	ENSG00000168209	2.54964	3.06742e-14	1848.13
TREML2	ENSG00000112195	7.53245	3.19122e-14	57.0457
RHCG	ENSG00000140519	5.99763	3.22187e-14	32.1075
ISG20	ENSG00000172183	1.5162	3.77332e-14	887.542
HSPA5	ENSG00000044574	1.51402	5.39386e-14	3280.54
JUNB	ENSG00000171223	1.52052	7.23012e-14	1168.98
MDFI	ENSG00000112559	1.80576	8.05602e-14	160.462
EPHA2	ENSG00000142627	1.04024	9.43564e-14	5037.65
NFKBIB	ENSG00000104825	1.40722	9.57828e-14	310.249
FOXC2	ENSG00000176692	3.60095	1.031e-13	61.0447
PPRC1	ENSG00000148840	0.956148	1.4732e-13	327.295
IER5	ENSG00000162783	1.69582	1.55778e-13	574.982
LAMP3	ENSG00000078081	3.59144	1.57219e-13	37.7326
GTPBP1	ENSG00000100226	1.32724	1.60019e-13	1650.3
MAP1B	ENSG00000131711	2.03105	1.80727e-13	997.622
KDM6B	ENSG00000132510	1.22539	1.82652e-13	2788.06
SLC33A1	ENSG00000169359	0.742849	1.89378e-13	442.627
GFPT1	ENSG00000198380	1.54982	1.89378e-13	2721.66
KRT7	ENSG00000135480	0.818775	1.96763e-13	3501.7
UGDH	ENSG00000109814	1.58913	2.1405e-13	613.69
KIRREL1	ENSG00000183853	0.983448	2.26909e-13	756.691
NDEL1	ENSG00000166579	0.945006	2.36147e-13	736.691
AHNAK2	ENSG00000185567	3.00991	2.48478e-13	314.579
B4GALT1	ENSG00000086062	0.771204	2.90305e-13	3834.36
CLDN23	ENSG00000253958	0.737216	3.45043e-13	2437.52
DDX21	ENSG00000165732	0.802514	3.68665e-13	349.238
TGIF1	ENSG00000177426	2.14588	5.0184e-13	527.966
DRAP1	ENSG00000175550	2.07126	5.2264e-13	431.216
KLF6	ENSG00000067082	1.43959	5.33256e-13	4022.19
PLEKHG3	ENSG00000126822	0.813611	5.3725e-13	2273.73
ARF4	ENSG00000168374	0.767456	5.64663e-13	836.433
B3GNT5	ENSG00000176597	0.677393	5.89033e-13	898.111
CYLD	ENSG00000083799	1.42135	5.94218e-13	402.755
GEM	ENSG00000164949	2.98275	7.1315e-13	158.316
SESN2	ENSG00000130766	1.90353	7.41541e-13	1141.85
SDCBP	ENSG00000137575	0.932939	7.90184e-13	816.992
S100P	ENSG00000163993	3.63022	8.48506e-13	77.5212
AP2B1	ENSG00000006125	0.993461	8.61852e-13	1812.79
NHERF2	ENSG00000065054	1.67426	9.73378e-13	244.237
SLC22A23	ENSG00000137266	-0.675157	9.73655e-13	1170.43
LGMN	ENSG00000100600	-0.589541	1.01461e-12	851.272
AGR2	ENSG00000106541	0.747763	1.1331e-12	1066.35
USP53	ENSG00000145390	1.58581	1.37086e-12	684.636
C11orf68	ENSG00000175573	1.49802	1.63419e-12	283.575
PML	ENSG00000140464	0.998969	1.66137e-12	1518.79
MMD	ENSG00000108960	2.3429	2.08628e-12	161.777
HSPA2	ENSG00000126803	3.50177	2.10997e-12	72.3506
CXCR4	ENSG00000121966	4.35039	2.21892e-12	72.9538
CLCF1	ENSG00000175505	1.85752	2.22413e-12	138.945
RSL24D1	ENSG00000137876	1.41557	2.50599e-12	206.368
PPP1R18	ENSG00000146112	2.42123	2.71776e-12	250.756
GLIS3	ENSG00000107249	-0.924688	2.78876e-12	1073.97
ERN1	ENSG00000178607	2.14097	3.19824e-12	1261.11
EEF1A1	ENSG00000156508	0.796799	3.33694e-12	17651.9
STAP2	ENSG00000178078	0.865773	3.78265e-12	709.426
ARVCF	ENSG00000099889	1.32354	4.52949e-12	838.719
BHLHA15	ENSG00000180535	3.64059	4.55131e-12	23.1399
RHOD	ENSG00000173156	0.940942	4.59725e-12	491.902
FA2H	ENSG00000103089	1.7186	4.69588e-12	1088.88
MUC5AC	ENSG00000215182	2.44148	5.29905e-12	1408.33
ARHGEF4	ENSG00000136002	3.23886	7.44851e-12	41.8355
JUN	ENSG00000177606	1.28468	7.56811e-12	2685.3
STX5	ENSG00000162236	1.00443	8.63011e-12	287.424
B4GALT5	ENSG00000158470	0.619975	8.64352e-12	3543.97
SLC26A6	ENSG00000225697	-1.22177	9.32947e-12	473.781
TNFRSF21	ENSG00000146072	0.717749	9.38156e-12	3659.32
CDK2AP2	ENSG00000167797	0.696576	1.13508e-11	439.732
GASK1B	ENSG00000164125	-1.09409	1.21071e-11	311.474
FOXO3	ENSG00000118689	1.45168	1.21761e-11	1969.66
TIAM1	ENSG00000156299	3.57065	1.24505e-11	74.5114
TMOD1	ENSG00000136842	3.88764	1.26003e-11	49.5711
GCLM	ENSG00000023909	1.46657	1.27024e-11	244.401
PARD6B	ENSG00000124171	0.999837	1.30599e-11	1240.22
SH3TC2	ENSG00000169247	2.49077	1.52428e-11	246.853
GABARAPL1	ENSG00000139112	1.84867	1.53629e-11	505.803
ECE1	ENSG00000117298	1.20262	1.6367e-11	2851.86
KLC4	ENSG00000137171	-0.916639	1.75201e-11	659.534
TVP23B	ENSG00000171928	0.707409	1.93034e-11	546.039
TSPAN5	ENSG00000168785	1.65074	2.25308e-11	262.288
YOD1	ENSG00000180667	2.0994	2.44229e-11	372.071
ARHGAP29	ENSG00000137962	1.30315	2.66008e-11	321.154
JOSD1	ENSG00000100221	0.919356	2.72362e-11	1958.57
PLEKHN1	ENSG00000187583	1.93491	2.75659e-11	124.825
TINAGL1	ENSG00000142910	1.47239	2.81096e-11	7877.09
MORF4L2	ENSG00000123562	0.964635	3.04489e-11	852.804
REEP1	ENSG00000068615	-1.11701	3.37033e-11	193.301
UNC13B	ENSG00000198722	1.20983	3.4993e-11	1967.69
MFGE8	ENSG00000140545	2.39125	4.15634e-11	341.403
CORO6	ENSG00000167549	6.17951	4.19737e-11	36.5712
ABCB1	ENSG00000085563	1.4099	4.30679e-11	1238.49
OGT	ENSG00000147162	1.03092	4.31806e-11	2590.85
DHRS9	ENSG00000073737	5.20377	4.42827e-11	33.9918
COL6A2	ENSG00000142173	5.67304	4.84532e-11	30.6957
GPRC5A	ENSG00000013588	1.14429	5.10646e-11	12142.8
ANKLE2	ENSG00000176915	0.952777	5.33354e-11	2326.91
UBC	ENSG00000150991	1.50112	5.51128e-11	13057.5
UBALD2	ENSG00000185262	1.443	5.59335e-11	794.966
RAB10	ENSG00000084733	0.948816	5.61822e-11	1536.42
GULP1	ENSG00000144366	1.72803	5.6416e-11	855.491
PTPRH	ENSG00000080031	1.08446	5.93123e-11	4682.55
PRDM1	ENSG00000057657	2.27892	5.93263e-11	199.207
PRXL2A	ENSG00000122378	-0.968479	6.11849e-11	510.449
ZFAND5	ENSG00000107372	1.68318	6.2406e-11	1807.21
GPSM1	ENSG00000160360	1.80726	7.16701e-11	93.2091
CYP4F11	ENSG00000171903	1.08639	7.17608e-11	106.382
SLC28A2	ENSG00000137860	-3.01019	7.49335e-11	20.5329
TBC1D15	ENSG00000121749	1.95597	8.03058e-11	254.655
GCLC	ENSG00000001084	1.99389	8.36675e-11	1221.52
SLFN5	ENSG00000166750	1.66443	8.47435e-11	463.529
RGN	ENSG00000130988	-3.56118	8.48829e-11	14.9821
MAP2K3	ENSG00000034152	0.619656	8.49218e-11	1437.83
RHOF	ENSG00000139725	1.00107	9.18014e-11	4241.7
PLEK2	ENSG00000100558	1.31529	9.22509e-11	222.728
ASPH	ENSG00000198363	1.36151	9.22509e-11	1795.3
UBE2Z	ENSG00000159202	1.19699	9.83025e-11	1319.01
ARL14	ENSG00000179674	1.60868	1.07127e-10	200.231
DUSP7	ENSG00000164086	1.71487	1.09094e-10	118.104
SMURF1	ENSG00000198742	1.34786	1.11368e-10	1274.11
PCYOX1	ENSG00000116005	-1.29608	1.17682e-10	468.698
CLIC4	ENSG00000169504	1.80721	1.17682e-10	410.232
PI4KAP2	ENSG00000183506	-1.03891	1.1828e-10	1098.83
PPARD	ENSG00000112033	1.29152	1.20061e-10	650.894
PNRC1	ENSG00000146278	1.80371	1.22671e-10	782.434
FGD3	ENSG00000127084	-1.97383	1.24522e-10	88.3884
	ENSG00000257302	1.85355	1.26045e-10	62.7068
ERO1A	ENSG00000197930	1.36329	1.26098e-10	1334.05
TRIP10	ENSG00000125733	0.618328	1.27033e-10	844.493
EIF6	ENSG00000242372	0.563745	1.28565e-10	1307.89
SARS1	ENSG00000031698	1.17079	1.31804e-10	774.838
ATG101	ENSG00000123395	1.02487	1.40918e-10	249.131
GADD45B	ENSG00000099860	2.45519	1.42006e-10	152.4
SHMT2	ENSG00000182199	1.76207	1.49578e-10	344.846
ILF2	ENSG00000143621	0.708298	1.58548e-10	386.737
NECAP2	ENSG00000157191	0.895026	1.66514e-10	524.977
PPP1R15B	ENSG00000158615	0.836613	1.68599e-10	1096.87
SNIP1	ENSG00000163877	1.15887	1.75559e-10	143.14
NR4A1	ENSG00000123358	1.32761	1.80217e-10	350.63
MAP7D1	ENSG00000116871	1.34671	1.83734e-10	1370.02
ABHD2	ENSG00000140526	1.25847	1.85727e-10	6504.37
PLCXD2	ENSG00000240891	0.792987	1.87307e-10	228.151
WHAMM	ENSG00000156232	0.657997	1.93118e-10	384.009
BACH1	ENSG00000156273	1.34472	2.00487e-10	1022.81
RAC1	ENSG00000136238	0.521888	2.17248e-10	1696.44
COL27A1	ENSG00000196739	-1.20004	2.44676e-10	279.644
CKAP4	ENSG00000136026	2.23638	2.45789e-10	557.306
EIF2AK3	ENSG00000172071	1.32572	2.53909e-10	432.393
RND3	ENSG00000115963	0.887023	2.59348e-10	396.17
NHERF4	ENSG00000172367	-0.980587	2.658e-10	840.263
CORO2B	ENSG00000103647	2.79641	2.69579e-10	32.4998
COTL1	ENSG00000103187	0.795463	2.95236e-10	931.583
EPRS1	ENSG00000136628	0.901916	3.00996e-10	815.525
CCNL1	ENSG00000163660	0.961832	3.02571e-10	1470.9
TBC1D2	ENSG00000095383	-1.03142	3.17759e-10	685.37
NOL4L	ENSG00000197183	-0.506647	3.19113e-10	1089.43
YBX3	ENSG00000060138	0.876731	3.94275e-10	596.452
LRATD2	ENSG00000168672	1.28473	3.99962e-10	1268.42
B3GALT5	ENSG00000183778	-0.719719	4.10033e-10	5738.97
SCAMP5	ENSG00000198794	-0.737043	4.10033e-10	575.834
ATP2B4	ENSG00000058668	1.59017	4.16531e-10	1473.04
FOSB	ENSG00000125740	2.84832	4.20134e-10	53.5387
RANGAP1	ENSG00000100401	1.24985	4.20929e-10	1003.47
SND1	ENSG00000197157	1.05504	4.50546e-10	1334.63
NHSL1	ENSG00000135540	-0.915828	4.71768e-10	1552.96
CHAD	ENSG00000136457	-1.18684	4.83263e-10	67.3717
MYOF	ENSG00000138119	0.602389	5.27803e-10	5077.55
SGMS2	ENSG00000164023	1.19789	5.40334e-10	942.134
KLF4	ENSG00000136826	1.14897	5.66401e-10	1055.65
HLA-B	ENSG00000234745	1.56118	5.66941e-10	97.0609
MEF2D	ENSG00000116604	1.30067	5.8139e-10	1284.95
AP1AR	ENSG00000138660	1.7209	5.86736e-10	382.713
BARX2	ENSG00000043039	1.00168	5.88025e-10	314.05
SFN	ENSG00000175793	1.78989	5.97631e-10	2500.86
MAP3K20	ENSG00000091436	2.0533	6.50893e-10	162.309
TES	ENSG00000135269	1.01331	6.93346e-10	847.727
ACOX2	ENSG00000168306	-1.4815	7.2859e-10	204.145
	ENSG00000197550	1.17561	7.31028e-10	499.897
PVR	ENSG00000073008	0.516126	7.8088e-10	1746.9
IER2	ENSG00000160888	0.678904	7.82577e-10	1537.23
SYNPO	ENSG00000171992	-0.615902	7.91368e-10	1436.13
GM2A	ENSG00000196743	-0.753125	8.13319e-10	149.752
SERPINB9	ENSG00000170542	1.1479	8.25057e-10	177.863
TUBA1C	ENSG00000167553	0.527374	8.51811e-10	1425.97
RCN1	ENSG00000049449	1.36822	8.80458e-10	403.976
CREB3	ENSG00000107175	0.667103	9.17667e-10	289.385
PMEPA1	ENSG00000124225	1.24839	9.2148e-10	637.446
YARS1	ENSG00000134684	1.07908	9.25999e-10	521.522
ETV6	ENSG00000139083	0.777062	9.25999e-10	817.536
MAP3K10	ENSG00000130758	1.26068	9.44152e-10	544.666
LOC442041	ENSG00000230650	-3.50802	1.06145e-09	59.183
ATP7B	ENSG00000123191	-0.784317	1.1526e-09	984.286
EMB	ENSG00000170571	-1.48288	1.15779e-09	257.81
TFE3	ENSG00000068323	1.05059	1.16997e-09	767.14
RAB11FIP1	ENSG00000156675	1.13525	1.22448e-09	6097.45
OPTN	ENSG00000123240	1.06121	1.29048e-09	914.047
CENPT	ENSG00000102901	0.876533	1.32421e-09	980.126
SUN2	ENSG00000100242	0.574009	1.44947e-09	1735.43
TMC5	ENSG00000103534	0.913212	1.51403e-09	3671.49
PDP1	ENSG00000164951	1.12506	1.58208e-09	457.551
SLC3A1	ENSG00000138079	-1.04106	1.61279e-09	536.283
LRRC8A	ENSG00000136802	1.25548	1.66894e-09	1121.29
STX3	ENSG00000166900	1.41542	1.69943e-09	1686.23
WNT7A	ENSG00000154764	2.14678	1.70987e-09	319.984
ANXA9	ENSG00000143412	-1.26508	1.74232e-09	177.626
SLC46A3	ENSG00000139508	-1.19569	1.87642e-09	327.399
MBNL2	ENSG00000139793	1.65417	1.92781e-09	688.403
PIEZO1	ENSG00000103335	0.938941	1.96906e-09	4559.15
BCL2L1	ENSG00000171552	0.639262	1.96906e-09	3195.95
RASGRP3	ENSG00000152689	2.70711	2.03933e-09	45.7297
TNFAIP8	ENSG00000145779	1.75586	2.07268e-09	83.7518
CYTH1	ENSG00000108669	1.12364	2.11007e-09	1085.16
ANKRD10	ENSG00000088448	0.969893	2.11084e-09	1149.47
IRF6	ENSG00000117595	1.07329	2.11181e-09	1306.82
STRIP2	ENSG00000128578	2.68701	2.13197e-09	73.7715
PROB1	ENSG00000228672	-0.777267	2.28866e-09	169.326
PLEC	ENSG00000178209	0.800776	2.30377e-09	45188.7
TBC1D8	ENSG00000204634	1.10954	2.30684e-09	697.975
PITPNB	ENSG00000180957	0.925982	2.44042e-09	228.989
ERBB2	ENSG00000141736	-0.648708	2.49081e-09	4670.38
LYST	ENSG00000143669	1.36195	2.7222e-09	793.385
CARS1	ENSG00000278191	1.25994	2.76401e-09	1018.1
SHMT1	ENSG00000176974	-1.33931	2.78913e-09	522.215
DUSP6	ENSG00000139318	0.858543	2.80244e-09	383.979
FKBP11	ENSG00000134285	0.891802	2.90437e-09	194.243
NR1D1	ENSG00000126368	1.92243	2.96037e-09	575.599
REL	ENSG00000162924	1.1781	2.98983e-09	493.811
LRP1	ENSG00000123384	-0.870172	3.01944e-09	6649.67
PPARGC1B	ENSG00000155846	-1.17276	3.10102e-09	1169.65
MYO1E	ENSG00000157483	0.744789	3.10102e-09	1725.89
SAP30BP	ENSG00000161526	0.713789	3.10102e-09	640.554
MCM7	ENSG00000166508	1.66156	3.10102e-09	488.307
SLC25A25	ENSG00000148339	0.914189	3.62587e-09	707.699
BMP2K	ENSG00000138756	-0.75104	3.66581e-09	559.55
	ENSG00000274602	-0.985466	3.73386e-09	1177
RASD1	ENSG00000108551	3.62401	3.77068e-09	33.8813
FOXL1	ENSG00000176678	3.36727	3.92461e-09	82.7011
RMND5A	ENSG00000153561	0.810513	3.97506e-09	1395.37
PDIA2	ENSG00000185615	-1.97614	4.06727e-09	114.167
SDR16C5	ENSG00000170786	2.3759	4.28453e-09	119.093
TIMM10B	ENSG00000132286	-1.05246	4.35582e-09	207.344
LTBP1	ENSG00000049323	-0.731273	4.36892e-09	983.843
RALGPS2	ENSG00000116191	1.09816	4.45525e-09	613.058
IFNGR2	ENSG00000159128	1.04475	4.45525e-09	193.117
ACVR1B	ENSG00000135503	-0.735515	4.60859e-09	767.398
RUNX1	ENSG00000159216	0.878493	4.60859e-09	1054.95
PELO	ENSG00000152684	0.927082	4.79637e-09	167.426
ERAP2	ENSG00000164308	-0.830627	4.85029e-09	334.66
FGFR3	ENSG00000068078	-1.08792	5.01451e-09	513.338
RASSF6	ENSG00000169435	1.03767	5.0712e-09	797.881
NCK1	ENSG00000158092	1.51218	5.30002e-09	116.323
TECR	ENSG00000099797	-0.635261	5.3563e-09	490.837
CPSF1P1	ENSG00000214076	-1.38827	5.43408e-09	45.2763
IDH1	ENSG00000138413	-0.817466	5.43846e-09	2127.32
ASB1	ENSG00000065802	1.16157	5.48698e-09	476.407
CHMP1B	ENSG00000255112	1.29111	5.53902e-09	756.387
	ENSG00000282034	0.954388	6.05943e-09	952.244
EDN1	ENSG00000078401	0.884009	6.0618e-09	325.532
KLHDC7A	ENSG00000179023	-1.48679	6.25514e-09	111.393
LRRC8D	ENSG00000171492	-0.969973	6.49637e-09	254.42
ARFGAP3	ENSG00000242247	1.14472	6.58656e-09	843
PCDH7	ENSG00000169851	-1.13831	7.11219e-09	959.555
ANXA5	ENSG00000164111	1.05317	7.1308e-09	666.967
TSC22D2	ENSG00000196428	0.692049	7.14681e-09	1407.81
NAMPT	ENSG00000105835	0.859287	7.15188e-09	548.129
AKR7L	ENSG00000211454	-1.7882	7.61296e-09	302.747
POLD4	ENSG00000175482	0.914532	7.61594e-09	691.287
PANK3	ENSG00000120137	-0.703275	7.90564e-09	1365.51
TNFRSF10A	ENSG00000104689	1.13311	8.30494e-09	496.789
PLCH1	ENSG00000114805	-1.33034	8.60658e-09	119.518
SELENOK	ENSG00000113811	1.38212	8.62657e-09	142.392
INPP5J	ENSG00000185133	-1.41525	8.62657e-09	378.15
VDAC2	ENSG00000165637	0.765402	9.19502e-09	815.336
TPD52L2	ENSG00000101150	0.702521	9.2103e-09	762.782
RELA	ENSG00000173039	1.17894	9.81976e-09	829.07
FAM83G	ENSG00000188522	0.647496	9.82251e-09	1928.99
MYDGF	ENSG00000074842	0.971403	1.03156e-08	516.189
TRIM25	ENSG00000121060	1.47126	1.03258e-08	3376.59
NTN4	ENSG00000074527	0.93628	1.05398e-08	1120.27
CD2BP2	ENSG00000169217	0.563339	1.05513e-08	527.291
SPINK1	ENSG00000164266	2.48206	1.08027e-08	105.353
RBBP4	ENSG00000162521	0.536654	1.10448e-08	746.592
IFIT3	ENSG00000119917	-1.03315	1.13115e-08	91.4871
UBQLN4	ENSG00000160803	0.884462	1.13937e-08	383.533
ABLIM3	ENSG00000173210	2.89866	1.17623e-08	320.388
WDR45	ENSG00000196998	1.20786	1.19899e-08	523.162
C11orf96	ENSG00000187479	6.70598	1.22845e-08	99.5226
MAFG	ENSG00000197063	1.18083	1.22845e-08	1363.93
PRAG1	ENSG00000275342	-0.555529	1.29501e-08	1973.64
SLC36A4	ENSG00000180773	2.50109	1.30894e-08	55.0757
OAS1	ENSG00000089127	-0.645939	1.35985e-08	512.404
MET	ENSG00000105976	1.00088	1.3781e-08	1461.64
BNIP3P4	ENSG00000271225	1.26466	1.38684e-08	153.723
HSPH1	ENSG00000120694	0.75134	1.39309e-08	439.063
AQP11	ENSG00000178301	-1.29754	1.44679e-08	120.48
LIF	ENSG00000128342	0.906083	1.45337e-08	873.844
KLK10	ENSG00000129451	0.978758	1.51926e-08	1897.63
ZEB1	ENSG00000148516	3.28136	1.51947e-08	32.656
RHOBTB1	ENSG00000072422	2.38248	1.56668e-08	168.696
GPRIN1	ENSG00000169258	0.785636	1.6442e-08	406.376
ATRN	ENSG00000088812	-0.970395	1.66488e-08	2487.6
RPL15	ENSG00000174748	0.556021	1.67951e-08	1398.08
VASP	ENSG00000125753	0.705452	1.68484e-08	1534.06
MYLK	ENSG00000065534	-1.74332	1.69609e-08	649.912
MAFA	ENSG00000182759	4.77349	1.70139e-08	16.9993
INPP5K	ENSG00000132376	1.07726	1.736e-08	283.446
SLC5A3	ENSG00000198743	1.61802	1.77775e-08	2553.2
FLII	ENSG00000177731	0.573228	1.78584e-08	3986.79
CLDN12	ENSG00000157224	0.7935	1.9156e-08	652.563
TOR4A	ENSG00000198113	0.754537	1.92352e-08	1668.05
MMP10	ENSG00000166670	9.82709	1.93882e-08	27.6961
XBP1	ENSG00000100219	0.830872	1.95028e-08	1032.57
NLRC5	ENSG00000140853	2.80753	1.95028e-08	1829.2
TCIM	ENSG00000176907	2.0009	1.95028e-08	27.3161
SUMF2	ENSG00000129103	-0.678709	2.11016e-08	899.247
ACAD11	ENSG00000240303	-1.00157	2.11016e-08	279.323
CTNNB1	ENSG00000168036	0.764302	2.18446e-08	5103.7
EIF1	ENSG00000173812	1.08292	2.20129e-08	1957.69
IGFN1	ENSG00000163395	6.16039	2.24676e-08	314.723
SERTAD2	ENSG00000179833	0.999423	2.24676e-08	609.906
JMY	ENSG00000152409	1.78723	2.26769e-08	398.365
KCMF1	ENSG00000176407	0.870759	2.30741e-08	409.388
BCO1	ENSG00000135697	-1.69472	2.42587e-08	52.0382
SH3BGRL3	ENSG00000142669	1.31002	2.44092e-08	546.747
RALA	ENSG00000006451	1.22448	2.57516e-08	525.291
UBA7	ENSG00000182179	-1.04013	2.57516e-08	498.291
RTKN2	ENSG00000182010	2.07487	2.60923e-08	122.948
SLC2A1	ENSG00000117394	0.937533	2.62032e-08	1133.98
TNS3	ENSG00000136205	-0.876196	2.6304e-08	1601.41
ELF3	ENSG00000163435	0.650134	2.83322e-08	8880.27
MRPS6	ENSG00000243927	1.64929	2.91056e-08	467.294
	ENSG00000226563	1.31844	2.91983e-08	95.5771
COPE	ENSG00000105669	0.624042	2.93086e-08	686.981
	ENSG00000259699	1.47626	2.96014e-08	32.0222
XYLB	ENSG00000093217	-1.09189	2.96854e-08	157.436
UBL3	ENSG00000122042	0.949576	2.97409e-08	777.144
TRIB3	ENSG00000101255	2.12845	3.02373e-08	441.289
CPEB3	ENSG00000107864	1.11356	3.05121e-08	147.073
YKT6	ENSG00000106636	0.592971	3.2085e-08	808.854
MBP	ENSG00000197971	0.805482	3.31263e-08	1302.48
PHF13	ENSG00000116273	1.22983	3.32312e-08	222.576
SNX30	ENSG00000148158	-0.878592	3.92501e-08	439.075
METTL27	ENSG00000165171	1.45723	4.05623e-08	56.2699
ANKRD33	ENSG00000167612	5.92256	4.05623e-08	47.2816
EGR3	ENSG00000179388	3.86654	4.05623e-08	43.8654
PPP1R13L	ENSG00000104881	0.655332	4.06268e-08	621.839
KIAA1217	ENSG00000120549	0.748431	4.20026e-08	1943.82
TMEM175	ENSG00000127419	-0.841498	4.24005e-08	203.183
UBALD1	ENSG00000153443	0.978903	4.5452e-08	318.751
THSD7A	ENSG00000005108	3.05044	4.56954e-08	47.9842
HBP1	ENSG00000105856	1.31386	4.6585e-08	482.003
PRRG4	ENSG00000135378	0.702466	4.6585e-08	243.602
CTH	ENSG00000116761	1.87133	4.6718e-08	55.1577
PLEKHM1	ENSG00000277111	1.33399	4.71107e-08	707.458
ARID5A	ENSG00000196843	1.68991	4.81459e-08	87.5471
	ENSG00000189149	3.56548	4.99766e-08	25.3071
TTYH3	ENSG00000136295	-0.819333	5.1014e-08	2933.66
CARD11	ENSG00000198286	1.01953	5.16596e-08	515.172
TARS1	ENSG00000113407	1.14987	5.38137e-08	576.568
	ENSG00000270098	-2.5495	5.44523e-08	11.8158
HNF4A	ENSG00000101076	-0.597681	5.50202e-08	3645.07
HGS	ENSG00000185359	0.520731	5.67111e-08	1487.73
BMS1P11	ENSG00000225883	1.60805	5.71741e-08	87.5372
CLDND1	ENSG00000080822	0.79839	5.81076e-08	250.243
LRRC42	ENSG00000116212	0.734592	6.22388e-08	210.837
ZNF292	ENSG00000188994	1.69327	6.29226e-08	1550.34
SSX2IP	ENSG00000117155	-1.22764	6.46331e-08	154.615
RPS14	ENSG00000164587	0.565589	6.6118e-08	724.281
RP2	ENSG00000102218	1.0649	6.93291e-08	162.376
MELTF	ENSG00000163975	0.935287	6.93291e-08	958.379
PSORS1C1	ENSG00000233734	0.777571	7.03556e-08	415.011
SLC38A1	ENSG00000111371	1.0802	7.13508e-08	1815.2
KPNA7	ENSG00000185467	3.13986	7.31778e-08	23.9056
STX1A	ENSG00000106089	1.65041	7.42924e-08	176.578
EIF2S2	ENSG00000125977	1.13413	7.66403e-08	311.278
PFDN2	ENSG00000143256	1.98619	7.71507e-08	95.8257
OSER1	ENSG00000132823	1.04351	7.82168e-08	198.385
FOSL2	ENSG00000075426	0.550401	8.01468e-08	3879.15
CAB39	ENSG00000135932	0.588329	8.04737e-08	1237.24
STX18	ENSG00000168818	0.976421	8.09814e-08	416.688
SLC1A1	ENSG00000106688	-0.592067	8.20552e-08	1098.4
PALS2	ENSG00000105926	2.51007	8.34487e-08	60.1735
UBXN11	ENSG00000158062	0.94247	8.34487e-08	186.334
IARS1	ENSG00000196305	1.45846	8.471e-08	741.167
ALAD	ENSG00000148218	-0.825023	8.73997e-08	567.089
NDE1	ENSG00000072864	1.16875	8.93385e-08	103.307
PHC2	ENSG00000134686	0.855091	8.9826e-08	758.834
FEM1C	ENSG00000145780	1.72136	9.18772e-08	844.71
TMSB10	ENSG00000034510	1.24217	9.35152e-08	1453.48
NEU4	ENSG00000204099	-1.58664	9.38999e-08	97.9027
SLC4A7	ENSG00000033867	-0.934606	9.45867e-08	500.569
GRB10	ENSG00000106070	1.17433	9.48154e-08	453.338
DDX3X	ENSG00000215301	0.65984	9.53024e-08	2943.01
ZFP36	ENSG00000128016	1.61431	9.66547e-08	1125.68
AFAP1L1	ENSG00000157510	2.62752	9.66547e-08	18.6462
FAM234A	ENSG00000167930	-0.814542	9.8e-08	1346.67
RNF223	ENSG00000237330	0.97204	9.91812e-08	142.389
KCTD11	ENSG00000213859	0.800009	1.05025e-07	163.437
SPCS3	ENSG00000129128	0.990302	1.05075e-07	480.604
NRARP	ENSG00000198435	1.5013	1.06786e-07	488.367
GBE1	ENSG00000114480	1.03155	1.07082e-07	211.871
GALM	ENSG00000143891	-0.849978	1.07865e-07	318.103
GAS2L1	ENSG00000185340	-1.08994	1.07865e-07	245.054
CTSH	ENSG00000103811	-0.740347	1.09097e-07	1014.59
TYMP	ENSG00000025708	1.03153	1.09456e-07	431.962
ZNF598	ENSG00000167962	0.845628	1.1175e-07	899.595
NPTX1	ENSG00000171246	3.81632	1.12796e-07	13.1796
CSNK1E	ENSG00000213923	0.938008	1.17555e-07	1338.84
BAG1	ENSG00000107262	0.886656	1.19096e-07	796.142
MYL5	ENSG00000215375	-0.962938	1.20095e-07	201.644
KBTBD2	ENSG00000170852	0.80847	1.21661e-07	216.65
PCSK5	ENSG00000099139	-0.703691	1.22435e-07	9835.39
SLC9A8	ENSG00000197818	0.74415	1.23146e-07	552.624
CHKA	ENSG00000110721	-1.03552	1.25374e-07	1262.73
SYVN1	ENSG00000162298	0.665469	1.25792e-07	642.793
ZNF841	ENSG00000197608	1.3261	1.25874e-07	484.129
PRDM8	ENSG00000152784	3.16178	1.29944e-07	35.6514
FNDC3B	ENSG00000075420	1.37284	1.32064e-07	1402.3
CDS1	ENSG00000163624	-0.783852	1.34041e-07	674.55
SLC7A8	ENSG00000092068	-1.13084	1.40256e-07	551.738
EGR1	ENSG00000120738	0.806296	1.41343e-07	348.124
FREM2	ENSG00000150893	-1.22634	1.42011e-07	210.72
TUBB6	ENSG00000176014	0.886346	1.42011e-07	265.504
AMOTL2	ENSG00000114019	0.587305	1.44015e-07	1332.46
SERPINE2	ENSG00000135919	2.58275	1.44015e-07	52.4709
N4BP1	ENSG00000102921	0.996606	1.46681e-07	769.408
AMIGO1	ENSG00000181754	-1.1786	1.49955e-07	78.2271
PPFIA1	ENSG00000131626	0.636853	1.50458e-07	1127.23
GK	ENSG00000198814	1.11789	1.52705e-07	632.608
PNPLA2	ENSG00000177666	0.596102	1.57067e-07	4532.97
SPRY2	ENSG00000136158	1.19679	1.60955e-07	275.716
DBN1	ENSG00000113758	1.68815	1.61993e-07	1163.23
ZNF789	ENSG00000198556	-1.31858	1.62329e-07	307.92
EIF1AX	ENSG00000173674	1.03728	1.63741e-07	482.354
NECTIN4	ENSG00000143217	1.39862	1.65093e-07	586.265
ATG9B	ENSG00000181652	3.93016	1.65977e-07	82.301
EXOSC6	ENSG00000223496	1.02448	1.67506e-07	431.571
ZBTB10	ENSG00000205189	3.60806	1.68587e-07	38.3879
RHBDF1	ENSG00000007384	0.972658	1.70415e-07	1125.94
GRB7	ENSG00000141738	1.56903	1.72842e-07	551.942
MAP4K5	ENSG00000012983	1.02098	1.78044e-07	635.864
TRPV3	ENSG00000167723	1.02759	1.7832e-07	453.053
MXD1	ENSG00000059728	1.25503	1.79123e-07	1252.43
PANX2	ENSG00000073150	4.38858	1.83013e-07	15.4271
OSTC	ENSG00000198856	0.802832	1.86701e-07	228.11
TRAF1	ENSG00000056558	1.15304	1.88038e-07	105.093
FBXO11	ENSG00000138081	0.714907	1.88886e-07	454.609
KLF3	ENSG00000109787	0.601481	1.89716e-07	1865.1
PJA1	ENSG00000181191	1.4911	1.94077e-07	87.6589
MTHFD1L	ENSG00000120254	1.49808	1.96816e-07	163.887
TMEM120B	ENSG00000188735	0.6441	2.04992e-07	896.575
TNK2	ENSG00000061938	0.695492	2.06897e-07	988.632
DOLPP1	ENSG00000167130	-1.08197	2.17942e-07	280.361
SLC6A9	ENSG00000196517	0.883425	2.20809e-07	364.062
HSPA9	ENSG00000113013	0.961124	2.20883e-07	1452.52
CTNNAL1	ENSG00000119326	1.12501	2.22531e-07	147.372
NWD2	ENSG00000174145	3.5341	2.23436e-07	31.3822
PLPP1	ENSG00000067113	-0.744488	2.25449e-07	253.105
RASA3	ENSG00000185989	2.28016	2.30141e-07	123.169
KCTD5	ENSG00000167977	1.03277	2.30364e-07	400.187
YME1L1	ENSG00000136758	0.615482	2.3149e-07	883.622
R3HDM4	ENSG00000198858	0.701199	2.3489e-07	471.736
CDC42SE1	ENSG00000197622	0.6116	2.39378e-07	661.367
SPRYD3	ENSG00000167778	0.520351	2.55733e-07	388.164
PKD1	ENSG00000008710	0.984014	2.56538e-07	2795.08
GPT2	ENSG00000166123	2.09534	2.56538e-07	257.658
ZNF44	ENSG00000197857	-0.776267	2.56538e-07	123.109
PRSS22	ENSG00000282937	1.23278	2.57973e-07	611.457
ABHD17C	ENSG00000136379	1.02987	2.61792e-07	738.396
RRAS	ENSG00000126458	0.773988	2.70871e-07	312.917
KLHDC7B	ENSG00000130487	4.09907	2.73862e-07	24.4944
RPL18A	ENSG00000105640	0.601427	2.74826e-07	1029.81
KIF3C	ENSG00000084731	2.39099	2.83762e-07	82.3678
LRRC4	ENSG00000128594	1.27434	2.83949e-07	149.952
RIMS3	ENSG00000117016	2.38787	2.94213e-07	82.4074
HS3ST1	ENSG00000002587	0.973332	2.94243e-07	815.238
SOX6	ENSG00000110693	-1.26601	2.97305e-07	338.053
ACBD4	ENSG00000181513	-0.966006	3.00257e-07	416.907
HDAC5	ENSG00000108840	1.25014	3.10925e-07	622.055
PTPN3	ENSG00000070159	0.51127	3.16579e-07	1034.58
MAPK6	ENSG00000069956	0.918663	3.17742e-07	700.654
SEMA4G	ENSG00000095539	-1.17367	3.21491e-07	1974.67
	ENSG00000284971	3.06385	3.3008e-07	766.899
ALMS1	ENSG00000116127	-0.969666	3.34147e-07	255.34
ALOXE3	ENSG00000179148	3.01837	3.34622e-07	21.8532
SLC44A2	ENSG00000129353	-0.793441	3.35207e-07	646.095
EGLN2	ENSG00000269858	0.72439	3.37498e-07	1494.94
SERGEF	ENSG00000129158	-1.27406	3.51049e-07	48.4015
EIF4EBP1	ENSG00000187840	1.19926	3.58252e-07	131.936
ACSF2	ENSG00000167107	-0.694951	3.62795e-07	436.725
MPZL3	ENSG00000160588	1.04996	3.64573e-07	316.817
HIC2	ENSG00000169635	-0.971727	3.70301e-07	460.694
PIK3R2	ENSG00000105647	-0.669429	3.78704e-07	683.252
SF3A3P1	ENSG00000230568	-1.34239	3.84072e-07	45.1898
TCP1	ENSG00000120438	0.518691	3.84374e-07	572.58
CUEDC1	ENSG00000180891	-0.826212	3.84374e-07	318.573
	ENSG00000226652	1.59383	3.84374e-07	41.8837
	ENSG00000251079	-1.15183	3.85876e-07	223.048
LGR4	ENSG00000205213	-1.15256	3.9646e-07	1275.18
GOLT1B	ENSG00000111711	1.17744	3.99526e-07	72.3622
SEC14L1	ENSG00000129657	1.35082	4.00175e-07	987.557
KCTD1	ENSG00000134504	0.79691	4.00422e-07	615.447
AIDA	ENSG00000186063	0.774225	4.07342e-07	269.971
EPHB2	ENSG00000133216	1.45944	4.21409e-07	209.629
RHOC	ENSG00000155366	0.522368	4.34067e-07	3657.69
CLDN18	ENSG00000066405	2.84222	4.42323e-07	36.1986
DUOXA1	ENSG00000140254	2.89105	4.48552e-07	25.6589
MEGF8	ENSG00000105429	-0.780898	4.49858e-07	761.032
MTERF2	ENSG00000120832	-0.909196	4.60428e-07	94.701
SAMD4A	ENSG00000020577	0.771206	4.61566e-07	975.917
LTK	ENSG00000062524	-0.82248	4.64946e-07	210.625
OAF	ENSG00000184232	0.583261	4.98234e-07	1015.01
TACSTD2	ENSG00000184292	0.932241	5.11356e-07	1938.48
AOAH	ENSG00000136250	1.12639	5.23295e-07	49.2347
PPIB	ENSG00000166794	0.781572	5.26449e-07	966.671
DLEC1	ENSG00000008226	-1.89166	5.30138e-07	52.6688
FAM168A	ENSG00000054965	-0.825144	5.40643e-07	387.144
RIOK3	ENSG00000101782	0.56522	5.40643e-07	1421.86
CYP2J2	ENSG00000134716	-1.11865	5.40643e-07	158.675
SRXN1	ENSG00000271303	0.760022	5.40643e-07	364.235
DNAJB6	ENSG00000105993	0.947815	5.49115e-07	998.975
UBE2I	ENSG00000103275	0.732712	5.49309e-07	722.359
CEBPG	ENSG00000153879	0.839497	5.49309e-07	864.532
CBS	ENSG00000160200	1.45372	5.49309e-07	82.2392
CDKN2A	ENSG00000147889	1.3451	5.62244e-07	125.898
CALU	ENSG00000128595	0.980703	5.68139e-07	401.18
PITPNC1	ENSG00000154217	1.62698	5.77241e-07	275.077
MTFR1L	ENSG00000117640	-0.801897	5.79752e-07	552.918
FUCA1	ENSG00000179163	-0.53815	5.81096e-07	668.033
GOLGA7B	ENSG00000155265	0.698771	5.82368e-07	592.233
LRP8	ENSG00000157193	3.7554	5.89427e-07	240.882
PRICKLE2	ENSG00000163637	-1.80604	5.94663e-07	56.0101
FRMD4B	ENSG00000114541	0.926368	5.94789e-07	198.357
LMNA	ENSG00000160789	0.705508	6.05557e-07	3460.98
KLHL24	ENSG00000114796	1.40244	6.1844e-07	695.03
CD44	ENSG00000026508	2.14791	6.22235e-07	207.631
HLA-DMA	ENSG00000242361	-1.39671	6.33647e-07	169.762
IGSF3	ENSG00000143061	-0.516591	6.48865e-07	1209.54
GMPPA	ENSG00000144591	0.707472	6.65112e-07	350.185
RFX7	ENSG00000181827	-0.741878	6.72732e-07	289.569
UBE2D1	ENSG00000072401	1.68414	6.80291e-07	111.854
LATS2	ENSG00000150457	0.737932	6.83783e-07	521.032
SLC25A45	ENSG00000162241	1.17504	7.00509e-07	304.228
GGT6	ENSG00000167741	-0.86871	7.00509e-07	948.94
CYTH2	ENSG00000105443	0.824518	7.0562e-07	2484.97
PITX1	ENSG00000069011	1.14007	7.10573e-07	487.974
RPS6KA2	ENSG00000071242	0.895631	7.10573e-07	558.989
MAPRE1	ENSG00000101367	0.586246	7.31156e-07	602.022
ACSS1	ENSG00000154930	-0.775001	7.59463e-07	781.968
VEZT	ENSG00000028203	0.907045	7.66364e-07	574.98
IFRD1	ENSG00000006652	0.879651	7.71314e-07	732.65
GPIHBP1	ENSG00000277494	2.35953	7.71314e-07	36.8092
GOLGA3	ENSG00000090615	0.80934	7.88961e-07	2750.73
GALNT11	ENSG00000178234	-0.792441	7.88961e-07	205.394
PHLDA2	ENSG00000181649	1.14564	7.98412e-07	391.488
ACP2	ENSG00000134575	-0.535676	8.0593e-07	333.086
GRPEL2	ENSG00000164284	1.93349	8.10043e-07	196.822
CD276	ENSG00000103855	0.793689	8.16137e-07	859.081
UBXN1	ENSG00000162191	0.904686	8.2192e-07	281.872
RIMKLB	ENSG00000166532	1.99092	8.2192e-07	239.7
EEF2	ENSG00000167658	0.684149	8.23806e-07	8743.62
CES3	ENSG00000172828	-0.947366	8.25575e-07	450.254
SLC27A4	ENSG00000167114	-0.645062	8.30452e-07	1202.98
ARRDC2	ENSG00000105643	0.82861	8.38315e-07	370.252
CCDC9	ENSG00000105321	1.04654	8.48374e-07	254.805
TGFB1	ENSG00000105329	0.886995	8.49645e-07	210.099
IL1R1	ENSG00000115594	2.28994	8.7439e-07	35.7084
REEP4	ENSG00000168476	1.54407	8.7439e-07	279.852
ZNF469	ENSG00000225614	2.15847	8.7439e-07	58.7411
CACNA2D3	ENSG00000157445	1.14015	8.74835e-07	95.0793
ABHD15	ENSG00000168792	-0.821881	8.93955e-07	332.139
CDHR3	ENSG00000128536	-1.02287	8.96087e-07	91.0533
CEP295NL	ENSG00000178404	0.995331	8.97704e-07	259.714
PXDC1	ENSG00000168994	0.715292	9.10686e-07	607.067
TPT1	ENSG00000133112	0.99824	9.15477e-07	5874.23
MUC4	ENSG00000145113	1.96096	9.24504e-07	199.133
KCTD3	ENSG00000136636	-0.958647	9.36246e-07	635.236
ASPA	ENSG00000108381	-1.91523	9.52106e-07	74.8854
DPYD	ENSG00000188641	-0.963958	9.68397e-07	217.118
NIPSNAP1	ENSG00000184117	-1.04354	1.0028e-06	216.1
THBD	ENSG00000178726	2.86867	1.00736e-06	32.0773
SRPRA	ENSG00000182934	0.578102	1.01496e-06	942.611
ANKRD11	ENSG00000167522	0.693832	1.02613e-06	3561.03
SLX4	ENSG00000188827	-0.942465	1.03895e-06	262.506
ARHGEF2	ENSG00000116584	1.01767	1.04193e-06	1333.5
KIFC3	ENSG00000140859	-0.893441	1.04883e-06	1546.87
LOC102724428	ENSG00000275993	0.63174	1.04883e-06	594.737
UBE2H	ENSG00000186591	1.28622	1.05544e-06	1595.73
MBOAT1	ENSG00000172197	-0.892243	1.06678e-06	267.721
BAIAP2L1	ENSG00000006453	0.645635	1.08814e-06	1887.11
CLEC2D	ENSG00000069493	1.69751	1.14375e-06	32.178
GLRX3	ENSG00000108010	0.991469	1.14961e-06	317.53
BCL2L15	ENSG00000188761	-1.52265	1.15625e-06	1115.35
PKIG	ENSG00000168734	-1.23093	1.20551e-06	61.6286
RMDN3	ENSG00000137824	-1.01017	1.22014e-06	402.355
CAV1	ENSG00000105974	2.1665	1.23435e-06	32.6022
ITPR3	ENSG00000096433	0.917772	1.24605e-06	8883.45
BMP2	ENSG00000125845	0.567317	1.24605e-06	1427.68
ST3GAL1	ENSG00000008513	1.32739	1.27373e-06	1204.26
LPIN3	ENSG00000132793	-0.987684	1.2747e-06	1175.95
HSP90AA1	ENSG00000080824	0.504102	1.27588e-06	2459.58
SYBU	ENSG00000147642	-1.10488	1.27588e-06	230.115
UPP1	ENSG00000183696	0.791083	1.27588e-06	365.643
FOXQ1	ENSG00000164379	0.924294	1.29158e-06	1062.6
TBC1D22B	ENSG00000065491	0.743798	1.29575e-06	299.495
PTP4A1	ENSG00000112245	0.576346	1.29575e-06	892.511
SCRN2	ENSG00000141295	-0.800541	1.29722e-06	321.469
ZNF512B	ENSG00000196700	-1.05263	1.33333e-06	208.163
RPAIN	ENSG00000129197	1.07662	1.3416e-06	389.585
GNPTAB	ENSG00000111670	-0.829627	1.36011e-06	352.552
RFLNA	ENSG00000178882	0.562964	1.37015e-06	1675.13
E2F7	ENSG00000165891	2.92054	1.37301e-06	37.9475
MFSD4B	ENSG00000173214	-1.12288	1.37583e-06	331.843
JUP	ENSG00000173801	0.797008	1.37583e-06	8596.14
FTSJ1	ENSG00000068438	1.04304	1.38998e-06	147.425
H1-10	ENSG00000184897	1.34735	1.3942e-06	552.094
ZFYVE1	ENSG00000165861	1.24391	1.41276e-06	555.571
ZNF219	ENSG00000165804	-0.81913	1.42118e-06	545.37
	ENSG00000174353	-0.711633	1.42164e-06	616.337
ENPP5	ENSG00000112796	-1.201	1.42713e-06	48.7005
ABCA3	ENSG00000167972	-0.988848	1.43261e-06	236.177
GIMD1	ENSG00000250298	-2.79762	1.4423e-06	15.8818
PNPLA8	ENSG00000135241	0.907953	1.4515e-06	265.203
AASDH	ENSG00000157426	-1.21326	1.45421e-06	67.3276
NCCRP1	ENSG00000188505	3.51556	1.46925e-06	24.8826
	ENSG00000271943	-1.79902	1.49267e-06	24.2441
TREH	ENSG00000118094	-1.04942	1.52457e-06	675.319
FBXW11	ENSG00000072803	0.626802	1.5293e-06	605.795
TLR3	ENSG00000164342	-1.41787	1.53068e-06	91.0828
RAB9A	ENSG00000123595	1.1012	1.53521e-06	216.523
NR1D2	ENSG00000174738	1.28841	1.53521e-06	512.538
EIF2AK4	ENSG00000128829	-0.720355	1.57036e-06	244.143
A4GALT	ENSG00000128274	1.8903	1.57698e-06	64.1857
SLC39A14	ENSG00000104635	-0.539559	1.5777e-06	3124.06
ADIPOR1	ENSG00000159346	0.807679	1.58312e-06	536.69
TP53BP2	ENSG00000143514	1.31148	1.59471e-06	553.224
SLC20A1	ENSG00000144136	1.14878	1.59756e-06	1685.36
PTPN12	ENSG00000127947	0.99112	1.61212e-06	458.705
ABCA7	ENSG00000064687	-0.625858	1.61652e-06	940.492
HERC4	ENSG00000148634	1.06177	1.61652e-06	916.034
COX6B2	ENSG00000160471	3.20836	1.62246e-06	188.669
SPHK2	ENSG00000063176	-0.807285	1.63066e-06	1015.48
ANO5	ENSG00000171714	-0.782732	1.63767e-06	121.531
ZNF114	ENSG00000178150	5.22845	1.64336e-06	9.76829
CXCL16	ENSG00000161921	0.552783	1.64619e-06	2813.84
BLNK	ENSG00000095585	-0.704322	1.66338e-06	533.496
RASEF	ENSG00000165105	1.36248	1.69362e-06	923.063
ATXN1	ENSG00000124788	0.998819	1.69659e-06	1468.12
FICD	ENSG00000198855	1.23205	1.70206e-06	135.158
PCBP3	ENSG00000183570	2.20249	1.70269e-06	29.4959
TLCD4	ENSG00000152078	-0.958555	1.71598e-06	112.276
DNTTIP1	ENSG00000101457	1.31805	1.78785e-06	111.025
WLS	ENSG00000116729	0.713705	1.78999e-06	692.006
TSPYL2	ENSG00000184205	2.03248	1.79728e-06	133.066
HPX	ENSG00000110169	-1.9993	1.79834e-06	19.6538
PCYT2	ENSG00000185813	-0.624046	1.80384e-06	2149.8
SPIRE1	ENSG00000134278	1.51579	1.82438e-06	615.487
SLC11A2	ENSG00000110911	-0.979675	1.83554e-06	541.142
ABCA2	ENSG00000107331	-1.34704	1.83985e-06	475.797
LRP5	ENSG00000162337	-0.507112	1.85267e-06	3227.79
CHDH	ENSG00000016391	-0.721899	1.87953e-06	750.381
	ENSG00000171658	1.82697	1.88401e-06	36.5755
ANKRD29	ENSG00000154065	-0.898226	1.90984e-06	176.935
AKAP13	ENSG00000170776	0.664552	1.96905e-06	3776.09
SPAG9	ENSG00000008294	1.58881	1.98151e-06	2256.97
CLIC5	ENSG00000112782	-1.02696	1.98151e-06	1067.58
PLEKHM2	ENSG00000116786	0.640353	2.01667e-06	870.78
	ENSG00000221995	-0.630779	2.04659e-06	434.966
SMS	ENSG00000102172	0.961652	2.06896e-06	425.942
GAB2	ENSG00000033327	1.2307	2.09998e-06	661.869
MAF1	ENSG00000179632	0.648247	2.09998e-06	577.042
CSNK1A1	ENSG00000113712	0.548038	2.13345e-06	1984.69
ABCC6	ENSG00000275331	-1.87399	2.13345e-06	67.0742
CD59	ENSG00000085063	0.652266	2.14234e-06	3911.38
YPEL5	ENSG00000119801	1.13912	2.15934e-06	528.872
THEM6	ENSG00000130193	-1.07393	2.15934e-06	262.215
CAMK4	ENSG00000152495	-1.78475	2.17987e-06	29.5749
COQ4	ENSG00000167113	-0.545385	2.19754e-06	644.892
PLSCR1	ENSG00000188313	0.506984	2.19919e-06	622.227
HDAC1	ENSG00000116478	0.569079	2.20553e-06	1541.5
TRPV1	ENSG00000196689	-1.07524	2.26844e-06	444.667
AHCY	ENSG00000101444	0.547023	2.29585e-06	343.253
COL17A1	ENSG00000065618	0.688519	2.36197e-06	7880.75
FHL3	ENSG00000183386	1.7148	2.3722e-06	23.3449
RESF1	ENSG00000174718	0.587452	2.38846e-06	1008.27
SYNGR3	ENSG00000127561	2.16339	2.40207e-06	41.6302
MCFD2	ENSG00000180398	0.668465	2.42582e-06	658.616
LIPH	ENSG00000163898	0.785523	2.42585e-06	1374.51
TRIM46	ENSG00000163462	1.61313	2.43358e-06	38.4621
TPBG	ENSG00000146242	0.850614	2.45828e-06	271.632
ATP6V0B	ENSG00000117410	0.577904	2.52574e-06	544.963
SAMD4B	ENSG00000179134	0.648757	2.52574e-06	924.78
RWDD2A	ENSG00000013392	1.14611	2.52951e-06	42.9371
	ENSG00000214888	-2.80206	2.52951e-06	18.1431
ARPP19	ENSG00000128989	0.771469	2.53028e-06	682.11
SH3BP2	ENSG00000087266	0.79018	2.54493e-06	1449.73
DCBLD2	ENSG00000057019	1.3707	2.55534e-06	406.704
	ENSG00000254708	1.08877	2.55749e-06	65.6679
HPS3	ENSG00000163755	-0.846448	2.55932e-06	230.296
SLC14A1	ENSG00000141469	-1.60462	2.62385e-06	788.421
SLC5A9	ENSG00000117834	-1.47946	2.62581e-06	1068.82
ARMCX3	ENSG00000102401	1.05843	2.63485e-06	336.712
CYP4V2	ENSG00000145476	-0.925925	2.64549e-06	489.826
FASTKD1	ENSG00000138399	-1.17219	2.66349e-06	153.997
RAB3B	ENSG00000169213	2.49163	2.75457e-06	216.617
NDUFV2	ENSG00000178127	0.730713	2.81105e-06	291.855
ANK3	ENSG00000151150	-0.797661	2.84771e-06	579.655
ACAA1	ENSG00000060971	-0.907135	2.9022e-06	1215.66
EPS8	ENSG00000151491	0.771406	2.9022e-06	1854.36
SLK	ENSG00000065613	1.03183	2.92516e-06	1269.21
ZBTB34	ENSG00000177125	0.705861	2.97472e-06	244.08
HECTD1	ENSG00000092148	1.19932	3.05323e-06	2874.06
TRIM8	ENSG00000171206	1.00943	3.06235e-06	2120.06
DST	ENSG00000151914	0.768986	3.08988e-06	14103.9
BTG2	ENSG00000159388	0.643065	3.08998e-06	896.395
UBE2D3	ENSG00000109332	0.860466	3.0961e-06	1454.07
MYO5B	ENSG00000167306	0.800852	3.25601e-06	3748.29
	ENSG00000255823	5.72755	3.25601e-06	120.057
BTG1	ENSG00000133639	1.05026	3.28379e-06	900.831
OXSR1	ENSG00000172939	0.762064	3.30012e-06	729.411
FBP1	ENSG00000165140	-0.774781	3.34478e-06	598.926
ETV4	ENSG00000175832	1.3852	3.35325e-06	43.7267
GLO1	ENSG00000124767	-0.598013	3.41545e-06	299.47
ACACB	ENSG00000076555	-1.13477	3.42659e-06	587.503
KLF16	ENSG00000129911	0.763087	3.42659e-06	293.199
CEMIP	ENSG00000103888	2.77988	3.46899e-06	216.843
RDH13	ENSG00000276684	0.530384	3.52766e-06	686.068
ANKRD13A	ENSG00000076513	-0.539824	3.62042e-06	674.224
HLA-E	ENSG00000225201	1.75571	3.64794e-06	158.191
OAT	ENSG00000065154	-1.21691	3.64841e-06	1473.38
COG6	ENSG00000133103	-0.763468	3.67794e-06	156.752
OSBPL2	ENSG00000130703	0.715092	3.73329e-06	1113.2
NUDT4	ENSG00000173598	1.00808	3.74217e-06	1113.82
PKD1P5	ENSG00000254681	1.04604	3.81427e-06	233.587
APBB1	ENSG00000166313	2.14238	3.81588e-06	54.1033
S100A11	ENSG00000163191	1.04245	3.89221e-06	607.219
PTP4A2	ENSG00000184007	0.647917	3.90113e-06	1222.18
DYNLT4	ENSG00000188396	1.70664	3.90941e-06	18.6027
RAD21	ENSG00000164754	0.94429	3.95282e-06	648.593
PTGR1	ENSG00000106853	-0.56398	3.96499e-06	553.155
RCOR3	ENSG00000117625	-0.64852	3.96678e-06	249.936
NLRP6	ENSG00000174885	-1.31787	3.96678e-06	59.6478
LPCAT3	ENSG00000111684	-1.01541	3.97906e-06	1433.81
BFAR	ENSG00000275618	0.902637	4.01463e-06	327.374
SYNJ2	ENSG00000078269	1.43289	4.04676e-06	1534.68
SHPK	ENSG00000197417	-0.888219	4.09805e-06	764.542
RAPGEF1	ENSG00000107263	1.00517	4.2435e-06	1113.14
NBEA	ENSG00000172915	-0.623789	4.2435e-06	549.232
GDI1	ENSG00000203879	0.698505	4.2435e-06	844.859
TMEM88	ENSG00000167874	1.16612	4.25691e-06	46.6618
TMED9	ENSG00000184840	0.580358	4.30259e-06	651.648
RASSF4	ENSG00000107551	-1.06825	4.30906e-06	247.524
NSUN5P1	ENSG00000223705	-0.788995	4.32342e-06	910.816
ABTB1	ENSG00000114626	1.18779	4.45986e-06	636.478
CACHD1	ENSG00000158966	-1.21595	4.47681e-06	95.1956
GUCA2B	ENSG00000044012	-1.6413	4.48397e-06	26.5503
TMEM8B	ENSG00000137103	-0.978623	4.57235e-06	262.574
SYT12	ENSG00000173227	-0.873753	4.58291e-06	501.295
KAT14	ENSG00000149474	-1.08067	4.61704e-06	129.596
NPM1	ENSG00000181163	0.663971	4.72764e-06	774.617
H1-0	ENSG00000189060	1.34318	4.81219e-06	3244
LONP1	ENSG00000196365	0.952911	4.81219e-06	822.31
	ENSG00000220804	2.07627	4.81219e-06	30.1794
	ENSG00000285460	0.837908	5.03231e-06	1771.9
RASA2	ENSG00000155903	0.985274	5.09242e-06	284.486
VSTM2L	ENSG00000132821	-1.36799	5.0984e-06	87.9167
IGSF9	ENSG00000085552	-1.04658	5.12902e-06	891.812
MRI1	ENSG00000037757	-0.502819	5.1319e-06	272.492
NBPF1	ENSG00000219481	-0.702043	5.13405e-06	856.696
FZD5	ENSG00000163251	-0.904211	5.15978e-06	3236.86
RPL7	ENSG00000147604	0.582797	5.24311e-06	671.221
DCP2	ENSG00000172795	0.990717	5.25646e-06	314.973
PEA15	ENSG00000162734	0.745116	5.26615e-06	303.717
TIPARP	ENSG00000163659	0.714201	5.34819e-06	612.87
HSP90B1	ENSG00000166598	0.889552	5.34819e-06	1805.49
MYO15A	ENSG00000091536	-1.75543	5.42798e-06	22.9453
STEAP2	ENSG00000157214	-0.709593	5.43855e-06	194.423
MED10	ENSG00000133398	0.714138	5.52561e-06	156.173
SPTY2D1	ENSG00000179119	0.61652	5.52561e-06	273.029
UBE2B	ENSG00000119048	0.975534	5.55101e-06	300.318
PPIP5K1	ENSG00000168781	-0.694468	5.65372e-06	615.021
HS3ST2	ENSG00000122254	4.51243	5.68955e-06	10.5959
CDC14A	ENSG00000079335	-0.78058	5.74493e-06	153.231
FABP6	ENSG00000170231	-1.52288	5.7756e-06	61.0093
CCN1	ENSG00000142871	1.0258	5.77617e-06	239.732
SLC25A22	ENSG00000177542	0.661795	5.85128e-06	340.353
SLC12A7	ENSG00000113504	0.563624	5.99162e-06	2934.07
HECA	ENSG00000112406	1.00771	6.01221e-06	889.067
SOX9	ENSG00000125398	0.517835	6.04006e-06	1529.44
G0S2	ENSG00000123689	3.73934	6.08735e-06	14.1766
FOXN2	ENSG00000170802	1.27541	6.12716e-06	226.347
TCTN3	ENSG00000119977	-1.35689	6.137e-06	268.981
ITCH	ENSG00000078747	0.668591	6.14768e-06	850.981
GNA11	ENSG00000088256	-1.02305	6.18079e-06	5076.96
RAB40B	ENSG00000141542	1.31226	6.18079e-06	340.046
AKAP17A	ENSG00000197976	1.02103	6.27101e-06	1376.58
CDKN1C	ENSG00000129757	2.32628	6.30577e-06	82.533
CCNP	ENSG00000105219	5.29651	6.33059e-06	7.073
NABP1	ENSG00000173559	-0.573519	6.33059e-06	2058.74
SPINDOC	ENSG00000168005	0.904976	6.35661e-06	129.686
FAM13A	ENSG00000138640	-0.88833	6.36006e-06	674.099
POGK	ENSG00000143157	0.791358	6.36358e-06	318.183
HAS3	ENSG00000103044	0.83448	6.52166e-06	900.515
MYO6	ENSG00000196586	1.17677	6.63442e-06	3294.79
RNF24	ENSG00000101236	0.637647	6.73102e-06	267.21
SLC22A18	ENSG00000110628	-0.731764	6.74202e-06	665.103
TMEM43	ENSG00000170876	0.903683	6.82652e-06	449.1
SCAPER	ENSG00000140386	-1.11903	6.84571e-06	92.3037
CDC34	ENSG00000099804	1.02303	6.99279e-06	567.184
UGT2B15	ENSG00000196620	-1.53359	7.05503e-06	138.105
ZYG11B	ENSG00000162378	-0.628877	7.27849e-06	391.789
TMC1	ENSG00000165091	4.91363	7.43705e-06	9.96605
TMCO3	ENSG00000150403	0.569065	7.4555e-06	1151.1
ECHDC2	ENSG00000121310	-0.66123	7.61167e-06	1051.18
CACNA1D	ENSG00000157388	-0.931615	7.7452e-06	203.97
KDSR	ENSG00000119537	0.879514	7.94417e-06	367.976
LTF	ENSG00000012223	6.99683	7.98276e-06	5.27182
ZNF487	ENSG00000243660	-1.49817	8.03545e-06	51.6746
RRAS2	ENSG00000133818	1.02169	8.12148e-06	470.796
CNTFR	ENSG00000122756	-1.37125	8.29806e-06	66.4876
CA2	ENSG00000104267	-0.870015	8.33742e-06	992.963
EGFR	ENSG00000146648	0.560107	8.33993e-06	1461.89
TCTN2	ENSG00000168778	-1.08398	8.35222e-06	55.11
ARMCX1	ENSG00000126947	1.86185	8.45392e-06	69.0528
	ENSG00000186301	-0.628736	8.45392e-06	136.576
	ENSG00000267706	3.35689	8.45392e-06	31.023
SUN1	ENSG00000164828	0.818977	8.47579e-06	1683.47
EIF3D	ENSG00000100353	0.601861	8.50462e-06	480.543
ATP8B1	ENSG00000081923	-0.602821	8.50972e-06	3189.31
UBAP1	ENSG00000165006	0.818618	8.50972e-06	595.043
ZNF622	ENSG00000173545	0.763195	8.59064e-06	235.48
HOMER1	ENSG00000152413	1.22907	8.62836e-06	51.7941
DNAH1	ENSG00000114841	-1.27054	8.67989e-06	1008.32
	ENSG00000215154	0.7656	8.74398e-06	282.019
ADM2	ENSG00000128165	0.805087	8.79739e-06	440.405
GOLIM4	ENSG00000173905	-0.85731	8.79739e-06	216.861
DNASE1	ENSG00000213918	-0.743239	8.79804e-06	1131.69
NUDT19	ENSG00000213965	-0.84367	8.81067e-06	94.1669
ZHX1	ENSG00000165156	-0.715592	8.91338e-06	269.796
LRRK1	ENSG00000154237	-0.525489	8.93818e-06	420.455
TMEM184A	ENSG00000164855	-0.696837	8.93818e-06	1942.39
ENTPD8	ENSG00000188833	-0.702569	8.97187e-06	574.441
CLRN3	ENSG00000180745	-1.36247	9.06623e-06	125.194
ACO2	ENSG00000100412	-0.517671	9.24952e-06	2601.63
ATXN2L	ENSG00000168488	0.828886	9.32711e-06	2109.44
RSF1	ENSG00000048649	0.860011	9.38817e-06	438.262
PLD1	ENSG00000075651	-1.06662	9.4114e-06	1693.04
TLCD5	ENSG00000181264	1.53552	9.46141e-06	70.2687
NUCB2	ENSG00000070081	1.40796	9.46978e-06	90.2599
SNAP23	ENSG00000092531	0.534689	9.57593e-06	616.763
TESK1	ENSG00000107140	0.716872	9.79887e-06	485.201
RNF44	ENSG00000146083	0.97021	9.86879e-06	1185.05
SCARB2	ENSG00000138760	-0.526552	1.00342e-05	2008.95
PPIF	ENSG00000108179	2.07435	1.00355e-05	409.602
RB1CC1	ENSG00000023287	1.006	1.00516e-05	554.801
GARIN4	ENSG00000162771	4.60613	1.00907e-05	6.18066
SIX4	ENSG00000100625	1.91294	1.02125e-05	154.662
RNF19B	ENSG00000116514	0.751172	1.02398e-05	739.089
CSNK1D	ENSG00000141551	0.644215	1.0311e-05	3105.7
MFHAS1	ENSG00000147324	0.909119	1.03162e-05	434.597
CTNNA1	ENSG00000044115	0.530155	1.03245e-05	4303.34
DNAJA1	ENSG00000086061	1.038	1.06213e-05	364.728
ARL4C	ENSG00000188042	2.91559	1.06294e-05	166.477
ENC1	ENSG00000171617	-1.39063	1.06313e-05	1972
PRKCG	ENSG00000126583	2.55886	1.06766e-05	12.6753
ANKRD36C	ENSG00000174501	1.18029	1.08324e-05	1869.98
CSGALNACT2	ENSG00000169826	1.52745	1.08399e-05	77.5867
PPP1R3B	ENSG00000173281	-1.06067	1.08835e-05	284.102
RCC1	ENSG00000180198	0.632579	1.08871e-05	241.67
EIF5	ENSG00000100664	0.508211	1.10383e-05	1552.25
MSANTD3	ENSG00000066697	1.63963	1.10484e-05	136.457
RPL18AP3	ENSG00000213442	5.18179	1.12056e-05	5.69728
ALDH1A3	ENSG00000184254	0.995518	1.13077e-05	1572.03
SSR3	ENSG00000114850	0.670382	1.14671e-05	434.853
BMS1P10	ENSG00000237238	1.79334	1.15928e-05	69.9118
IGFBP3	ENSG00000146674	0.817217	1.16827e-05	2383.62
OSBPL7	ENSG00000006025	-1.22827	1.18869e-05	648.263
KRT15	ENSG00000171346	-0.646967	1.19397e-05	482.122
LMNTD2	ENSG00000275873	-0.927906	1.19397e-05	165.578
MEX3D	ENSG00000181588	0.807262	1.22877e-05	926.197
UCK2	ENSG00000143179	-1.03879	1.2307e-05	272.021
XRN2	ENSG00000088930	1.04459	1.27208e-05	390.193
OPLAH	ENSG00000178814	-0.645258	1.27208e-05	542.823
PPP2R5B	ENSG00000068971	0.792732	1.27505e-05	651.822
NAP1L1	ENSG00000187109	0.899197	1.27768e-05	336.817
CABIN1	ENSG00000099991	-0.769437	1.27769e-05	1591.19
RASSF2	ENSG00000101265	3.71084	1.27888e-05	16.8489
FGD5	ENSG00000154783	2.50803	1.28557e-05	70.1037
FAM53C	ENSG00000120709	1.26836	1.30539e-05	388.04
DVL1	ENSG00000107404	0.79577	1.30827e-05	2056.02
SESTD1	ENSG00000187231	0.82728	1.314e-05	649.149
C1QTNF12	ENSG00000184163	-1.09685	1.31943e-05	164.985
SPEN	ENSG00000065526	0.568987	1.32781e-05	1859.32
MKNK2	ENSG00000099875	0.842531	1.32832e-05	2886.56
LRRFIP1	ENSG00000124831	0.768818	1.34018e-05	1824.32
COL4A1	ENSG00000187498	1.11586	1.37327e-05	492.664
UBR3	ENSG00000144357	-0.75592	1.39577e-05	470.351
TMT1B	ENSG00000170439	-1.34744	1.41631e-05	423.998
CTAGE3P	ENSG00000232872	-1.32894	1.41631e-05	26.4471
PHLDA3	ENSG00000174307	0.55556	1.41776e-05	785.395
C1orf115	ENSG00000162817	-0.611129	1.41957e-05	1520.49
ENTPD5	ENSG00000187097	-1.04453	1.4252e-05	763.883
MEX3C	ENSG00000176624	0.900126	1.44025e-05	687.867
PTGES	ENSG00000148344	2.29656	1.45733e-05	23.3237
SCAP	ENSG00000114650	-0.739982	1.47427e-05	1387.72
JPT2	ENSG00000206053	0.717245	1.47427e-05	548.3
PPT2	ENSG00000168452	-0.715926	1.48136e-05	129.713
LDAF1	ENSG00000011638	1.29281	1.49427e-05	187.726
PHF1	ENSG00000225553	0.841965	1.51604e-05	393.141
SLC10A5	ENSG00000253598	-0.916023	1.51666e-05	72.2209
SLC22A18	ENSG00000276130	-0.767256	1.5194e-05	1111.07
NAGS	ENSG00000161653	-1.00851	1.53606e-05	151.485
RPL28	ENSG00000108107	0.978876	1.54615e-05	1179.29
CHMP2B	ENSG00000083937	0.8306	1.58016e-05	472.786
GDPD1	ENSG00000153982	-1.11268	1.5811e-05	42.1472
OTUD1	ENSG00000165312	1.21628	1.5811e-05	173.429
RNF20	ENSG00000155827	-0.706664	1.58502e-05	236.56
C12orf56	ENSG00000185306	4.10774	1.58932e-05	9.40798
BRINP3	ENSG00000162670	-1.18504	1.63171e-05	107.131
EFL1	ENSG00000140598	0.900466	1.66007e-05	318.544
SLC3A2	ENSG00000168003	1.02978	1.68639e-05	2603.57
UBN2	ENSG00000157741	1.31526	1.69155e-05	874.579
OXTR	ENSG00000180914	1.89631	1.69155e-05	18.6832
BRD1	ENSG00000100425	0.555906	1.69245e-05	1051.17
BCL6	ENSG00000113916	1.19675	1.69253e-05	242.222
NEDD4L	ENSG00000049759	0.679344	1.69809e-05	2650.95
CAP2	ENSG00000112186	-1.36095	1.70236e-05	21.2283
CDKN1B	ENSG00000111276	0.744628	1.7103e-05	336.99
UBXN4	ENSG00000144224	0.556139	1.71962e-05	881.887
TMEM98	ENSG00000006042	-0.78722	1.73514e-05	411.564
IL1R2	ENSG00000115590	2.95303	1.73637e-05	10.4516
ZFP3	ENSG00000180787	-0.762329	1.73637e-05	106.832
CAPN2	ENSG00000162909	0.671612	1.76488e-05	6883.24
RNF115	ENSG00000265491	-0.576219	1.76692e-05	198.904
	ENSG00000214135	-0.525581	1.78122e-05	218.56
TNFRSF14	ENSG00000273936	-0.592233	1.806e-05	2309.12
CD24	ENSG00000272398	0.726525	1.81695e-05	3755.26
XAF1	ENSG00000132530	-0.806095	1.81888e-05	139.947
TEAD1	ENSG00000187079	0.562707	1.84179e-05	1249.34
RBM24	ENSG00000112183	1.70287	1.8509e-05	22.7902
PIK3R3	ENSG00000117461	-0.819654	1.86249e-05	367.418
GALNT5	ENSG00000136542	0.985563	1.86345e-05	576.585
JARID2	ENSG00000008083	-0.526812	1.86509e-05	184.13
FYB2	ENSG00000187889	-2.56935	1.87419e-05	22.2922
RAB3IL1	ENSG00000167994	3.45981	1.8849e-05	11.9913
MAPK12	ENSG00000188130	-1.05883	1.89304e-05	66.7618
GGT3P	ENSG00000197421	-4.80266	1.89594e-05	10.5953
MESP1	ENSG00000166823	-1.81201	1.90234e-05	20.8439
WNK2	ENSG00000165238	-0.848957	1.90923e-05	276.744
GAREM1	ENSG00000141441	0.962065	1.91935e-05	494.659
GOLGA2	ENSG00000167110	0.620197	1.92225e-05	821.007
RAD23A	ENSG00000179262	0.646613	1.93145e-05	444.249
GPD1L	ENSG00000152642	-0.59093	1.94883e-05	429.994
VPS4B	ENSG00000119541	0.731429	1.95384e-05	693.427
NFATC2	ENSG00000101096	0.572017	1.96018e-05	766.262
TBL1X	ENSG00000101849	1.25368	1.96018e-05	222.785
KLF11	ENSG00000172059	1.20727	1.96018e-05	102.204
TMCC3	ENSG00000057704	0.619408	1.96477e-05	1185.05
PTMA	ENSG00000187514	0.732268	1.9657e-05	1706.41
TSC22D4	ENSG00000166925	0.629518	1.96698e-05	786.023
SNN	ENSG00000184602	0.822314	1.97467e-05	243.012
DDX60	ENSG00000137628	-0.756762	1.98161e-05	241.339
PNRC2	ENSG00000189266	0.708342	1.98161e-05	734.68
ZNRD2	ENSG00000173465	0.928887	1.98384e-05	66.8398
CYBRD1	ENSG00000071967	-0.703327	1.99131e-05	3306.64
LY75	ENSG00000054219	-0.652794	2.00634e-05	741.407
GATA4	ENSG00000285109	-1.01722	2.0125e-05	687.191
MICA	ENSG00000235233	-0.586953	2.02303e-05	288.1
RAB3GAP1	ENSG00000115839	0.631127	2.03136e-05	514.671
FKBP15	ENSG00000119321	-0.733925	2.05887e-05	438.818
MIEF1	ENSG00000100335	-0.581789	2.06784e-05	518.143
PIGS	ENSG00000087111	-0.677229	2.06953e-05	485.781
MARCKS	ENSG00000277443	0.767807	2.07975e-05	1961.54
RAB7A	ENSG00000075785	0.752961	2.11304e-05	997.602
WASL	ENSG00000106299	0.784949	2.11304e-05	836.354
KLHL3	ENSG00000146021	-1.16377	2.11304e-05	114.241
ZNF83	ENSG00000167766	-0.926562	2.13589e-05	74.9741
TMEM39A	ENSG00000176142	0.879134	2.14182e-05	234.219
NDRG4	ENSG00000103034	1.37514	2.14463e-05	54.8684
LOC128125822	ENSG00000285976	0.556816	2.14463e-05	755.871
PGRMC2	ENSG00000164040	-0.58297	2.15914e-05	597.401
PPP2R2A	ENSG00000221914	0.740834	2.16281e-05	527.92
AQP7	ENSG00000165269	-1.1174	2.17293e-05	304.793
MFSD10	ENSG00000109736	0.601387	2.18324e-05	839.76
GTF2IRD1	ENSG00000006704	1.03745	2.20175e-05	931.757
MUC20	ENSG00000176945	1.00191	2.20175e-05	993.919
PURB	ENSG00000146676	0.626552	2.20603e-05	524.506
FAM53B	ENSG00000189319	-0.597432	2.21156e-05	1101.62
S100A6	ENSG00000197956	0.667395	2.21984e-05	6022.22
PLEKHM1	ENSG00000276358	0.969465	2.22658e-05	750.586
ABCA5	ENSG00000154265	-0.644448	2.23067e-05	592.244
SEC61B	ENSG00000106803	0.842748	2.2579e-05	137.118
TNIP2	ENSG00000168884	0.605331	2.27195e-05	358.114
TRIB1	ENSG00000173334	0.566287	2.31375e-05	1579.09
PCYOX1L	ENSG00000145882	-1.48882	2.31433e-05	36.7283
GPR39	ENSG00000183840	-0.851662	2.31724e-05	251.878
DDR1	ENSG00000204580	0.530748	2.31724e-05	1247.13
ZBTB1	ENSG00000126804	0.947786	2.33853e-05	315
TOP1	ENSG00000198900	0.817015	2.33906e-05	616.974
HDX	ENSG00000165259	1.56354	2.35576e-05	29.7876
RHOU	ENSG00000116574	-0.569367	2.35854e-05	873.018
MARCHF7	ENSG00000136536	0.735633	2.36755e-05	426.041
LRIG3	ENSG00000139263	-0.839883	2.40666e-05	177.7
	ENSG00000257364	4.95453	2.41211e-05	4.96981
WIPI2	ENSG00000157954	0.902179	2.41246e-05	667.212
VIM	ENSG00000026025	1.96722	2.4251e-05	127.115
SIN3B	ENSG00000127511	0.898641	2.48093e-05	973.035
NFIA	ENSG00000162599	-0.735418	2.50882e-05	742.5
ADGRF4	ENSG00000153294	2.07718	2.51379e-05	35.9943
CDK20	ENSG00000156345	-2.1093	2.5227e-05	304.849
FRMD8	ENSG00000126391	0.935767	2.53722e-05	846.745
BTD	ENSG00000169814	-0.964522	2.55105e-05	427.18
XYLT2	ENSG00000015532	-0.775173	2.5629e-05	249.277
FEM1B	ENSG00000169018	0.777572	2.68895e-05	771.02
ACTR3C	ENSG00000106526	-0.634111	2.71026e-05	177.401
GADD45A	ENSG00000116717	0.819932	2.72368e-05	573.581
KDM4A	ENSG00000066135	-0.615033	2.72382e-05	1098.78
SLC15A4	ENSG00000139370	0.800028	2.7532e-05	309.375
WDR45B	ENSG00000141580	0.559398	2.75595e-05	700.808
RPS3AP39	ENSG00000237226	-1.85017	2.76277e-05	20.6086
ELF4	ENSG00000102034	0.656843	2.78815e-05	542.539
PLAGL2	ENSG00000126003	-0.588252	2.79291e-05	486.869
CPSF1	ENSG00000071894	-0.632871	2.838e-05	1894.48
ERLEC1	ENSG00000068912	0.839269	2.86049e-05	203.807
TPRN	ENSG00000176058	-0.957783	2.89166e-05	1109.89
GLMP	ENSG00000198715	-0.551024	2.91336e-05	305.844
MIEF2	ENSG00000177427	0.603035	2.92146e-05	387.762
ZBTB7C	ENSG00000184828	-0.836157	2.92491e-05	265.79
HES4	ENSG00000188290	0.738531	2.9296e-05	199.933
DDA1	ENSG00000130311	0.850698	2.93402e-05	726.971
AFF4	ENSG00000072364	0.698218	2.94602e-05	2033.56
MMP12	ENSG00000262406	7.42421	2.94602e-05	7.1775
MAP2K1	ENSG00000169032	0.678378	2.96515e-05	436.624
TJP1	ENSG00000104067	0.669537	2.97373e-05	2517.03
RPS20	ENSG00000008988	0.759576	2.98847e-05	917.576
NTHL1	ENSG00000065057	1.56391	2.99106e-05	55.5628
CD9	ENSG00000010278	0.551757	3.01013e-05	1894.66
DYNC1LI2	ENSG00000135720	0.552893	3.03165e-05	1444.22
MAP1LC3B	ENSG00000140941	0.948439	3.08085e-05	636.503
DDX5	ENSG00000108654	0.89173	3.10141e-05	4682.01
ARHGEF17	ENSG00000110237	-0.898244	3.10141e-05	380.338
FAM3B	ENSG00000183844	-0.602949	3.10141e-05	1115.37
SUCO	ENSG00000094975	0.976486	3.13088e-05	431.75
SORD	ENSG00000140263	0.99837	3.1348e-05	121.356
AIG1	ENSG00000146416	-0.934155	3.14349e-05	258.306
HK1	ENSG00000156515	1.13886	3.14983e-05	223.135
TIMP2	ENSG00000035862	0.769198	3.15656e-05	3528.89
FAR1	ENSG00000197601	-0.754174	3.17653e-05	467.98
RPL18	ENSG00000063177	0.517505	3.25112e-05	974.974
RABL3	ENSG00000144840	0.821287	3.25502e-05	112.967
DFFB	ENSG00000169598	-1.21871	3.26534e-05	85.7596
INPP1	ENSG00000151689	0.538344	3.28847e-05	464.475
OTUD5	ENSG00000068308	0.822267	3.31837e-05	773.18
CPEB2	ENSG00000137449	1.3524	3.34314e-05	688.68
LOC100505502	ENSG00000285781	3.24247	3.37022e-05	12.5727
EPN3	ENSG00000049283	-0.857191	3.38101e-05	543.443
MIGA2	ENSG00000148343	-0.620182	3.38775e-05	985.866
TRIO	ENSG00000038382	0.562722	3.38958e-05	2869.96
ZW10	ENSG00000086827	1.12239	3.39974e-05	94.8879
RHBDF1P1	ENSG00000234123	2.94525	3.40041e-05	8.85265
CREG1	ENSG00000143162	-0.793434	3.41686e-05	134.54
MGAM2	ENSG00000278563	-0.745612	3.41686e-05	4575.64
CD1D	ENSG00000158473	-2.01673	3.41934e-05	16.677
RHOB	ENSG00000143878	0.920234	3.42797e-05	1879.37
TUFT1	ENSG00000143367	0.709826	3.47178e-05	598.92
STIP1	ENSG00000168439	0.531053	3.47505e-05	434.009
VLDLR	ENSG00000147852	1.42738	3.48782e-05	99.2683
BSDC1	ENSG00000160058	0.645138	3.56519e-05	1145.39
RPL13A	ENSG00000142541	0.512104	3.56668e-05	3090.31
DDX47	ENSG00000213782	0.656118	3.56668e-05	241.456
USO1	ENSG00000138768	0.509815	3.57063e-05	514.582
SYNE3	ENSG00000176438	-0.626861	3.59863e-05	190.21
RASL11A	ENSG00000122035	-1.50034	3.60468e-05	52.9641
ZZEF1	ENSG00000074755	-0.704265	3.6149e-05	3752.85
ADM	ENSG00000148926	1.40276	3.64478e-05	471.726
	ENSG00000238105	-0.919397	3.66785e-05	155.621
RPL12	ENSG00000197958	0.661231	3.67199e-05	520.301
PKD1P4	ENSG00000205746	0.980761	3.69253e-05	758.212
TMEM163	ENSG00000152128	0.570229	3.70644e-05	390.261
LARP1B	ENSG00000138709	0.641619	3.71323e-05	384.12
CA13	ENSG00000185015	-0.852127	3.71959e-05	869.404
CYP2D6	ENSG00000283284	-0.934911	3.78635e-05	117.023
POLR3A	ENSG00000148606	-0.83088	3.81379e-05	262.11
ANKRD12	ENSG00000101745	0.739896	3.83282e-05	500.862
SEMA6A	ENSG00000092421	0.66415	3.84455e-05	566.171
CIMAP1B	ENSG00000177989	1.10529	3.84558e-05	109.043
PFKFB4	ENSG00000114268	-0.519786	3.85971e-05	625.216
IFNAR2	ENSG00000159110	0.743225	3.86025e-05	543.927
FAM169A	ENSG00000198780	-0.902872	3.87509e-05	90.7886
	ENSG00000260914	0.87856	3.89012e-05	140.061
ADGRF1	ENSG00000153292	0.636971	3.9237e-05	1307.77
ADTRP	ENSG00000111863	-1.16783	3.94151e-05	54.7264
ULK3	ENSG00000140474	-0.50169	3.94151e-05	434.044
ERICH4	ENSG00000204978	-1.15224	3.95096e-05	129.349
NUP88	ENSG00000108559	0.90393	3.97281e-05	301.532
SLC12A9	ENSG00000146828	-0.676771	3.98489e-05	450.295
TCEA1	ENSG00000187735	1.10405	4.06688e-05	303.101
ZNF185	ENSG00000147394	1.1982	4.12793e-05	158.215
BCAM	ENSG00000187244	-0.541701	4.13186e-05	1276.63
SCD5	ENSG00000145284	-0.838754	4.14191e-05	174.083
	ENSG00000204177	-1.02582	4.18096e-05	215.986
RRP7A	ENSG00000189306	0.649938	4.19024e-05	397.959
MYORG	ENSG00000164976	-1.00932	4.20635e-05	1428.51
	ENSG00000215908	-0.536127	4.28142e-05	576.262
SLC23A2	ENSG00000089057	-0.896145	4.30835e-05	154.949
NR4A2	ENSG00000153234	2.16863	4.38037e-05	32.4738
BNIP3L	ENSG00000104765	0.945786	4.39143e-05	334.944
CD160	ENSG00000117281	-1.38399	4.39143e-05	22.6213
TEX9	ENSG00000151575	-0.992423	4.40041e-05	95.3998
MYO16	ENSG00000041515	4.21411	4.41918e-05	8.68038
CRB3	ENSG00000130545	0.651152	4.44435e-05	655.307
LMAN1	ENSG00000074695	0.616128	4.44547e-05	622.123
KLHL31	ENSG00000124743	1.87734	4.46575e-05	48.544
NPIPA9	ENSG00000183889	1.25253	4.46728e-05	742.211
	ENSG00000268975	2.33108	4.47575e-05	22.5954
MON1B	ENSG00000103111	0.62189	4.47981e-05	825.547
USP2	ENSG00000036672	-1.05189	4.53001e-05	434.114
KPNA1	ENSG00000114030	0.647285	4.53001e-05	430.98
	ENSG00000282463	-1.70335	4.53919e-05	22.4359
CAMSAP1	ENSG00000130559	1.02432	4.56407e-05	559.652
CDC37	ENSG00000105401	0.854947	4.5773e-05	966.963
	ENSG00000282195	4.6524	4.5773e-05	6.48279
GPAT4	ENSG00000158669	0.704736	4.64974e-05	811.924
ATG13	ENSG00000175224	0.868748	4.66798e-05	718.618
UBR4	ENSG00000127481	0.572182	4.675e-05	6827.35
TBC1D10A	ENSG00000099992	0.625999	4.67545e-05	456.2
SH2D3A	ENSG00000125731	0.658669	4.67545e-05	1565.01
TTC9	ENSG00000133985	1.21267	4.69425e-05	266.876
CHPT1	ENSG00000111666	-0.824714	4.75082e-05	447.058
PBX4	ENSG00000105717	1.10106	4.76238e-05	49.1038
MRTO4	ENSG00000053372	-1.17001	4.76638e-05	141.583
CACNA1C	ENSG00000151067	1.30493	4.77615e-05	111.376
CSF2	ENSG00000164400	6.16194	4.86433e-05	3.16104
IQSEC2	ENSG00000124313	-0.690908	4.89536e-05	575.983
S100A14	ENSG00000189334	0.841047	4.91249e-05	669.663
ITPRIP	ENSG00000148841	1.20135	4.98729e-05	115.328
ZNF513	ENSG00000163795	0.751287	5.07679e-05	520.046
CDCP1	ENSG00000163814	0.625278	5.12398e-05	1985.53
ZNF37BP	ENSG00000234420	0.766707	5.12699e-05	126.913
YWHAE	ENSG00000108953	0.500612	5.13128e-05	1095.84
TVP23C	ENSG00000175106	0.845248	5.16282e-05	165.883
APOL1	ENSG00000100342	-0.770049	5.18482e-05	230.567
ADGRG7	ENSG00000144820	-1.03438	5.21443e-05	1422.05
BAHCC1	ENSG00000266074	-1.37971	5.21623e-05	433.791
CHMP5	ENSG00000086065	0.678883	5.30742e-05	502.852
TMF1	ENSG00000144747	0.56053	5.30742e-05	679.42
ZNF460	ENSG00000197714	1.20201	5.36771e-05	692.247
RALBP1	ENSG00000017797	0.627198	5.38454e-05	812.492
MED14	ENSG00000180182	-0.552267	5.41558e-05	450.157
PGM1	ENSG00000079739	-0.552289	5.53403e-05	452.633
MARCKSL1	ENSG00000175130	0.6205	5.53762e-05	1228.68
H2AX	ENSG00000188486	0.676188	5.58426e-05	167.725
DECR2	ENSG00000242612	-0.641156	5.60465e-05	286.836
KANK1	ENSG00000107104	-0.631946	5.6448e-05	254.287
	ENSG00000176134	1.07849	5.66432e-05	100.27
FGFR4	ENSG00000160867	-1.00461	5.67433e-05	428.136
GPATCH2L	ENSG00000089916	0.600171	5.70475e-05	868.616
DHX57	ENSG00000163214	-1.13486	5.80948e-05	97.8506
USP36	ENSG00000055483	0.61753	5.83023e-05	599.122
PKIB	ENSG00000135549	-0.702856	5.83023e-05	146.9
SLC35F3	ENSG00000183780	2.07103	5.88544e-05	8.69087
TMEM30A	ENSG00000112697	0.625551	5.95303e-05	1055.55
ENDOD1	ENSG00000149218	-0.699203	6.03897e-05	266.629
H3C14	ENSG00000203811	0.752947	6.09781e-05	109.096
GALT	ENSG00000213930	-0.782894	6.09976e-05	323.409
TEX2	ENSG00000136478	-0.747209	6.13655e-05	360.43
MUC20	ENSG00000277753	0.915673	6.14725e-05	3819.38
RELL1	ENSG00000181826	0.702845	6.14955e-05	670.974
CBX4	ENSG00000141582	1.01178	6.17398e-05	796.11
MAFB	ENSG00000204103	2.87889	6.17398e-05	18.9138
COQ6	ENSG00000119723	-0.912731	6.25842e-05	101.144
COQ10B	ENSG00000115520	0.791248	6.2669e-05	172.143
PDK3	ENSG00000067992	-1.28164	6.28583e-05	310.993
EIF4A2	ENSG00000156976	0.572559	6.28687e-05	1812.42
INAFM1	ENSG00000257704	0.704639	6.3031e-05	100.953
PSD3	ENSG00000156011	0.791151	6.31559e-05	788.212
RRP1B	ENSG00000160208	-0.806452	6.37997e-05	159.971
GRIP2	ENSG00000144596	2.07026	6.44393e-05	62.456
ALDH1A1	ENSG00000165092	-0.83809	6.51412e-05	3556.25
SELENBP1	ENSG00000143416	-0.745479	6.54078e-05	470.919
PATJ	ENSG00000132849	0.725452	6.55522e-05	2505.91
RAB22A	ENSG00000124209	0.522346	6.62589e-05	764.886
TGFBR1	ENSG00000106799	0.643964	6.64708e-05	220.336
TBC1D8B	ENSG00000133138	-1.22974	6.64708e-05	221.21
LIMK1	ENSG00000106683	0.862446	6.67161e-05	226.062
ADNP2	ENSG00000101544	0.78353	6.68254e-05	411.8
PLCG1	ENSG00000124181	-0.81524	6.73233e-05	595.243
HOXB5	ENSG00000120075	-1.32077	6.80519e-05	31.3613
CAT	ENSG00000121691	-0.927465	6.8514e-05	442.985
KIAA2013	ENSG00000116685	-0.717224	6.85839e-05	1235.22
SCAF1	ENSG00000126461	0.508453	6.87313e-05	1594.42
RPL23	ENSG00000125691	0.583241	6.89809e-05	384.897
KMT5C	ENSG00000133247	0.898007	6.89809e-05	387.249
EEF1A1P46	ENSG00000215899	1.97082	6.89809e-05	19.0211
RPL7AP52	ENSG00000225354	-1.32793	6.92625e-05	33.9993
CANX	ENSG00000127022	0.692735	6.92682e-05	4176.7
RPL13	ENSG00000167526	0.81223	7.13545e-05	1690.88
FAM114A1	ENSG00000197712	0.655365	7.1629e-05	648.084
HMGB2	ENSG00000164104	1.47368	7.16546e-05	60.9625
RAPGEF2	ENSG00000109756	0.765702	7.1867e-05	1356.04
ATOSB	ENSG00000005238	0.993892	7.18719e-05	512.399
CGAS	ENSG00000164430	1.09183	7.23352e-05	27.0036
PANX1	ENSG00000110218	0.715106	7.28617e-05	168.035
NEURL4	ENSG00000215041	-0.59597	7.31691e-05	517.273
PBLD	ENSG00000108187	-1.02694	7.35992e-05	389.746
GPAA1	ENSG00000197858	-0.560623	7.39016e-05	662.18
RALGDS	ENSG00000160271	0.915848	7.39998e-05	1233.46
ZCCHC17	ENSG00000121766	0.864033	7.43972e-05	83.2792
TNKS2	ENSG00000107854	0.640842	7.44995e-05	676.384
FBXO9	ENSG00000112146	-0.587067	7.46748e-05	256.989
MINDY1	ENSG00000143409	-0.961318	7.49509e-05	432.461
C2orf72	ENSG00000204128	-1.21552	7.63606e-05	483.238
ZC3H12C	ENSG00000149289	1.57356	7.67833e-05	39.5221
ISX	ENSG00000175329	-1.05861	7.68916e-05	1785.62
ZNF75A	ENSG00000162086	-0.610075	7.73242e-05	134.34
CLDN9	ENSG00000213937	0.738482	7.74283e-05	70.9364
CBFB	ENSG00000067955	1.09358	7.7788e-05	207.293
KLHDC3	ENSG00000124702	0.504898	7.79312e-05	360.052
GNAI1	ENSG00000127955	0.751186	7.79754e-05	314.805
BTBD19	ENSG00000222009	1.18391	7.80006e-05	53.955
OBSL1	ENSG00000124006	-0.560605	7.83897e-05	381.271
PBX1	ENSG00000185630	-1.21386	7.86356e-05	663.778
NFRKB	ENSG00000170322	-0.597364	7.89045e-05	552.017
RBMS1	ENSG00000153250	0.545772	7.896e-05	441.445
SLC17A4	ENSG00000146039	-1.33422	7.93978e-05	189.293
DIRAS2	ENSG00000165023	-1.30268	7.95826e-05	45.348
NECTIN3	ENSG00000177707	-0.787973	8.00751e-05	491.136
	ENSG00000282086	0.862274	8.01527e-05	608.577
PPP1R18	ENSG00000225060	9.63792	8.10738e-05	32.5367
ADSS1	ENSG00000185100	0.770632	8.13206e-05	139.052
B4GAT1	ENSG00000174684	-1.01831	8.19855e-05	148.384
SERINC2	ENSG00000168528	0.913999	8.23445e-05	4505.57
EMP2	ENSG00000213853	-0.541846	8.25867e-05	407.274
MARK3	ENSG00000075413	0.642467	8.26405e-05	1039.6
SETD1B	ENSG00000139718	0.512052	8.4128e-05	1220.89
CALM1	ENSG00000198668	-0.582814	8.4455e-05	2795.73
CYP4F12	ENSG00000186204	-0.822756	8.51771e-05	1684.58
DENND5B	ENSG00000170456	-0.558678	8.51884e-05	718.642
IL1B	ENSG00000125538	4.07238	8.61902e-05	7.32497
DGKZ	ENSG00000149091	-0.536714	8.64611e-05	2400.25
RPS19	ENSG00000105372	0.529415	8.78317e-05	1460.68
CLIP1	ENSG00000130779	0.519343	8.804e-05	1328.57
C4orf19	ENSG00000154274	0.582941	8.82764e-05	521.624
CALB2	ENSG00000172137	1.59408	8.89212e-05	17.0126
NR2F2	ENSG00000185551	-0.70561	8.92005e-05	203.208
ACOT11	ENSG00000162390	-0.899	8.92661e-05	934.804
	ENSG00000124224	0.971508	9.04286e-05	237.715
EIF4E	ENSG00000151247	0.566596	9.04286e-05	260.186
RPL37A	ENSG00000197756	0.754544	9.07077e-05	720.838
ZSCAN20	ENSG00000121903	-0.57835	9.10487e-05	166.388
RNA5-8SP6	ENSG00000251705	5.10647	9.154e-05	94.7924
MEPCE	ENSG00000146834	0.732706	9.39953e-05	331.448
CLDN14	ENSG00000159261	4.71302	9.4529e-05	4.09502
CCNG2	ENSG00000138764	1.09889	9.58079e-05	820.895
ENGASE	ENSG00000167280	-0.751134	9.60929e-05	685.835
NRBP1	ENSG00000115216	0.659101	9.63202e-05	723.922
SLC1A3	ENSG00000079215	-2.13639	9.78307e-05	66.9583
GCOM1	ENSG00000137878	1.09367	9.78307e-05	799.992
ARL8A	ENSG00000143862	0.794971	9.78307e-05	466.122
GSTK1	ENSG00000197448	-0.522474	9.78307e-05	1034.33
EHMT2	ENSG00000238134	-1.95451	9.82022e-05	9.70896
TM6SF2	ENSG00000213996	-0.787891	9.99507e-05	1117.55
SINHCAF	ENSG00000139146	0.540528	0.00010061	510.886
PCYT1A	ENSG00000161217	-0.528517	0.000100935	1267.2
ESPL1	ENSG00000135476	-1.08939	0.000101218	154.213
MMP14	ENSG00000157227	0.559103	0.000101218	2905.87
CERK	ENSG00000100422	-0.696852	0.000102499	777.181
C11orf91	ENSG00000205177	2.34833	0.000102499	13.9722
GPRC5D	ENSG00000111291	1.04778	0.00010303	33.8388
PRDM16	ENSG00000142611	-0.601406	0.000103674	733.726
SERTAD1	ENSG00000197019	0.593015	0.000103885	207.553
SUMF1	ENSG00000144455	-0.521961	0.000104257	275.437
TAB3	ENSG00000157625	-0.503196	0.000104474	512.89
DGKE	ENSG00000153933	1.05752	0.000104615	281.27
POU2F3	ENSG00000137709	1.1849	0.00010506	42.8448
RGS16	ENSG00000143333	2.23992	0.00010506	10.541
PDCD4	ENSG00000150593	-0.672735	0.000105679	411.279
STEAP3	ENSG00000115107	-0.915426	0.000106476	118.547
AIFM3	ENSG00000183773	-1.2415	0.000107028	57.349
DCTN6	ENSG00000104671	1.05411	0.00010714	58.2401
SLC12A4	ENSG00000124067	0.510688	0.00010714	882.925
LRRC3	ENSG00000160233	-0.842545	0.00010714	189.359
CDKN1A	ENSG00000124762	0.536758	0.000107303	6137.17
BCL11B	ENSG00000127152	-0.976373	0.000107396	173.13
MICALL2	ENSG00000164877	-0.569935	0.000107412	2199.73
HEBP1	ENSG00000013583	-0.826936	0.000109423	582.298
PRODH	ENSG00000277196	-2.65258	0.000110037	17.1655
GREM1	ENSG00000166923	4.56107	0.000110242	13.0215
CRABP2	ENSG00000143320	1.65794	0.000110647	16.7621
NRAS	ENSG00000213281	0.599065	0.000110886	453.727
NAGK	ENSG00000124357	0.660312	0.000111353	534.329
RPL41	ENSG00000229117	0.57697	0.000111427	1878.51
PLCB3	ENSG00000149782	-0.563936	0.000111531	3025.67
FKBP14	ENSG00000106080	1.17109	0.00011179	88.7712
FAU	ENSG00000149806	0.603663	0.00011179	476.638
	ENSG00000224751	-1.57388	0.00011179	20.9796
MMP15	ENSG00000102996	-0.635133	0.000111833	2547.65
LOC102724250	ENSG00000271254	-0.511517	0.000112923	298.111
C17orf67	ENSG00000214226	1.64105	0.000113938	71.9749
IVD	ENSG00000128928	-1.07406	0.00011505	380.912
MAPKBP1	ENSG00000137802	-0.704552	0.000115512	1626.3
PRUNE1	ENSG00000143363	-0.751072	0.000115905	109.819
SEC61G	ENSG00000132432	0.855648	0.000116227	75.2914
	ENSG00000282988	1.01422	0.000116291	129.063
ARRB1	ENSG00000137486	-0.758728	0.000116312	879.657
THAP11	ENSG00000168286	0.534887	0.000117334	325.483
SEC23B	ENSG00000101310	0.532865	0.000117514	611.492
MCRIP2	ENSG00000172366	-0.801919	0.000119765	610.556
NRIP3	ENSG00000175352	1.99009	0.000120973	9.13958
FNBP4	ENSG00000109920	0.684467	0.000121432	954.445
NALF1	ENSG00000204442	-0.959005	0.000122683	89.389
PLCB4	ENSG00000101333	0.685197	0.00012287	154.098
	ENSG00000249962	-1.17876	0.000124413	40.204
NMD3	ENSG00000169251	0.602489	0.000124495	217.835
FAM43A	ENSG00000185112	1.02642	0.000126149	64.7774
FUT1	ENSG00000174951	1.49504	0.0001262	58.5041
KCNJ3	ENSG00000162989	-1.10404	0.000126225	39.645
PDLIM4	ENSG00000131435	0.944722	0.000127849	101.98
DNAJA2	ENSG00000069345	0.559966	0.000127987	353.324
DHX32	ENSG00000089876	0.814279	0.000130686	308.309
ATP6V0E2	ENSG00000171130	-0.836882	0.000130686	57.2684
PON2	ENSG00000105854	-0.537775	0.000131353	441.684
CNOT8	ENSG00000155508	0.705448	0.000131414	315.321
TUT7	ENSG00000083223	0.777516	0.000131833	662.756
ZRANB1	ENSG00000019995	0.870323	0.000132026	272.435
DEK	ENSG00000124795	1.01185	0.000132481	404.888
PLEKHS1	ENSG00000148735	-1.49562	0.000132481	336.495
EPHB4	ENSG00000196411	0.746666	0.000135072	758.128
ARPC5	ENSG00000162704	0.579948	0.000135714	820.755
CAVIN4	ENSG00000170681	1.36169	0.00013595	53.6016
ZNF488	ENSG00000265763	-1.49592	0.00013595	208.691
TXNDC5	ENSG00000239264	0.615341	0.000136536	490.161
ECI2	ENSG00000198721	-0.711115	0.000136867	253.629
EXOC3L4	ENSG00000205436	-0.789023	0.000137071	515.64
DESI2	ENSG00000121644	0.833697	0.00013735	260.879
PPFIBP2	ENSG00000166387	-1.02312	0.00013735	638.087
RNF103	ENSG00000239305	0.614777	0.000137552	1395
PALM	ENSG00000099864	-1.80277	0.000137864	32.9539
XKRX	ENSG00000182489	-1.59312	0.000138882	25.8307
TMEM14A	ENSG00000096092	-0.816545	0.000140605	91.0199
SPATA20	ENSG00000006282	-0.520015	0.000142479	618.269
GOLGA8N	ENSG00000283589	-1.05176	0.000142699	25.2447
TRIM3	ENSG00000110171	-1.19378	0.000143368	553.787
STAT5B	ENSG00000173757	0.812212	0.00014526	756.7
PPP4R3A	ENSG00000100796	0.550768	0.00014559	805.633
DLL4	ENSG00000128917	3.08921	0.000145682	15.2026
ATP1A1	ENSG00000163399	-0.633588	0.000146429	11996.3
PSORS1C2	ENSG00000234605	0.971393	0.000146562	38.4659
HNRNPDL	ENSG00000152795	1.02491	0.000146711	784.738
C12orf57	ENSG00000111678	0.646836	0.000147374	104.052
KIF5A	ENSG00000155980	3.63879	0.000147374	10.7448
F10	ENSG00000126218	-1.81705	0.000147592	32.3421
CRIM1	ENSG00000150938	0.820159	0.000148206	1160.46
RLIMP1	ENSG00000229456	1.36772	0.000148206	34.4403
HHEX	ENSG00000152804	2.0548	0.000149587	12.7625
OCLN	ENSG00000273814	0.664632	0.000149587	722.808
NUDT16	ENSG00000198585	-0.657094	0.000149652	405.641
	ENSG00000244257	0.805614	0.000150944	1562.71
RAPGEFL1	ENSG00000108352	-0.708918	0.000151863	1479.62
PELI2	ENSG00000139946	0.903035	0.000152223	349.331
UGT8	ENSG00000174607	-0.705462	0.000152253	627.159
NT5C2	ENSG00000076685	0.604829	0.00015281	1030.77
EMP3	ENSG00000142227	3.39925	0.000153753	7.80608
RARS1	ENSG00000113643	-0.615044	0.000154979	349.149
IKZF2	ENSG00000030419	-0.829376	0.000156035	85.7339
IL22RA1	ENSG00000142677	0.792773	0.000156035	474.113
TXN	ENSG00000136810	0.740424	0.000156199	242.528
TUBB3	ENSG00000258947	1.25022	0.00015656	44.254
PIGK	ENSG00000142892	-0.925877	0.000158632	59.9807
PDE4DIP	ENSG00000178104	-0.757491	0.000159187	573.536
YPEL3	ENSG00000090238	1.03098	0.000159838	539.71
RPS16	ENSG00000105193	0.601699	0.000160175	810.786
LRRTM1	ENSG00000162951	2.8869	0.000160268	71.1971
NAA40	ENSG00000110583	-0.669162	0.000160684	372.519
CIPC	ENSG00000198894	-0.751714	0.000160808	328.458
KAZALD1	ENSG00000107821	-1.63732	0.000160976	15.2279
FOXD1	ENSG00000251493	3.06897	0.000161096	7.64178
SNRPB	ENSG00000125835	0.563566	0.000162836	338.969
ZHX3	ENSG00000174306	-1.11587	0.000163779	321.13
ZC3HAV1	ENSG00000105939	0.546258	0.000165241	596.693
RASSF9	ENSG00000198774	-1.02141	0.000166094	36.0439
HDAC7	ENSG00000061273	0.549811	0.000166296	1385.42
PSMB7	ENSG00000136930	0.735659	0.0001702	250.895
PANK1	ENSG00000152782	-1.46315	0.000170864	148.359
ICA1	ENSG00000003147	0.916607	0.000171016	342.629
ANKRD24	ENSG00000089847	-1.8448	0.000171053	21.3029
PHF24	ENSG00000122733	3.61327	0.000171053	6.7633
IL6R	ENSG00000160712	1.9576	0.000171053	296.778
RILP	ENSG00000167705	-0.642582	0.000171237	310.217
FADS3	ENSG00000221968	1.07201	0.000171237	309.338
LARP6	ENSG00000166173	2.04393	0.000171671	76.0035
CSNK2A1	ENSG00000101266	0.662048	0.000172372	1469.64
SNTB1	ENSG00000172164	0.966703	0.000173293	661.198
HOMER3	ENSG00000051128	1.95696	0.00017361	37.3365
SEC63	ENSG00000025796	0.734822	0.000174489	440.141
AKR7A3	ENSG00000162482	-0.904604	0.000174489	1025.86
KIF26A	ENSG00000066735	-0.804585	0.000174519	137.5
SMOC2	ENSG00000112562	-1.67047	0.000174996	23.7282
APOC3	ENSG00000110245	-1.45755	0.000175836	45.9261
RTN2	ENSG00000125744	1.57185	0.000176349	15.3198
GARRE1	ENSG00000166398	0.665274	0.000178769	326.853
CALCOCO1	ENSG00000012822	0.753777	0.000179119	1057.44
HAP1	ENSG00000173805	1.97187	0.000179119	25.8791
FSCN1	ENSG00000075618	1.13602	0.000179827	101.942
EREG	ENSG00000124882	1.10474	0.000181332	58.0762
STPG1	ENSG00000001460	-0.735578	0.000181897	112.692
	ENSG00000240602	0.67472	0.000181897	195.604
	ENSG00000181227	-1.24376	0.000182288	24.5787
RAB26	ENSG00000167964	-1.20896	0.000183303	41.9332
CLCN5	ENSG00000171365	-0.701784	0.000184135	385.172
H3-3B	ENSG00000132475	0.751082	0.000185229	3075.64
ALDH18A1	ENSG00000059573	-0.926924	0.000185699	2301.91
KDM2A	ENSG00000173120	0.508086	0.000185699	1692.89
KCNAB2	ENSG00000069424	-1.05947	0.000186541	62.1206
SPTBN1	ENSG00000115306	0.536208	0.000186697	20326
PRODH	ENSG00000100033	-1.79312	0.000188137	87.214
MRPS26	ENSG00000125901	-0.556916	0.000188529	114.364
RAP1GAP	ENSG00000076864	0.854393	0.000189891	232.051
MUC4	ENSG00000278468	1.22266	0.000190127	738.893
RBIS	ENSG00000176731	-0.997807	0.000190319	45.2719
YTHDC1	ENSG00000275272	0.793964	0.000192623	414.617
	ENSG00000106133	-0.975978	0.000193968	184.682
OTUD7B	ENSG00000264522	0.582657	0.000194003	1345.43
SOCS1	ENSG00000185338	1.73319	0.000194635	42.2126
DIS3	ENSG00000083520	0.668404	0.000195105	290.615
CYTH3	ENSG00000008256	-0.873063	0.000195871	821.786
OTC	ENSG00000036473	-1.14722	0.000196289	65.9064
EDF1	ENSG00000107223	1.01251	0.000196289	1172.95
MFSD1	ENSG00000118855	-0.516416	0.000196289	293.438
SMAD2	ENSG00000175387	0.601553	0.000196415	1326.88
	ENSG00000236375	1.31016	0.00019643	31.0327
RASGEF1B	ENSG00000138670	-0.795875	0.000196548	219.902
CPA4	ENSG00000128510	2.26348	0.00019816	14.378
ZXDB	ENSG00000198455	0.689183	0.000199098	129.154
NIP7	ENSG00000132603	0.681088	0.000200219	186.23
TMCO1	ENSG00000143183	-0.630517	0.000201434	339.912
EPC2	ENSG00000135999	0.844321	0.000201943	198.145
DSG3	ENSG00000134757	0.881302	0.000204024	86.5219
CSMD2	ENSG00000121904	-1.61684	0.000205323	25.8199
CBR1	ENSG00000159228	-1.10373	0.000206198	934.55
FCMR	ENSG00000162894	2.68437	0.000206198	7.55648
PREB	ENSG00000138073	0.521118	0.000206287	438.006
	ENSG00000185495	-0.909181	0.000206634	59.78
SPTLC3	ENSG00000172296	-1.12321	0.000207148	104.39
UBA6	ENSG00000033178	0.729717	0.000208052	541.694
PAG1	ENSG00000076641	-0.894404	0.000209201	698.373
SEMA4C	ENSG00000168758	0.856022	0.000209963	219.448
PTBP3	ENSG00000119314	0.612909	0.000210574	1402.22
CCDC198	ENSG00000100557	-1.0543	0.000210812	161.487
DGAT2	ENSG00000062282	-1.09466	0.000210864	84.1065
ECH1	ENSG00000104823	-0.530459	0.000211224	273.778
FLVCR2	ENSG00000119686	-0.9016	0.000211915	240.744
CKB	ENSG00000166165	1.24794	0.000213011	180.244
PRRC2C	ENSG00000117523	0.616371	0.000213463	2751.58
ITSN2	ENSG00000198399	0.641973	0.000214475	660.374
WSCD1	ENSG00000179314	0.594826	0.00021618	133.564
FHIP1B	ENSG00000051009	-0.597787	0.000218978	1497.86
HLA-E	ENSG00000204592	0.587588	0.000219861	1924.37
PIK3R1	ENSG00000145675	-0.976633	0.000222541	369.006
DNAJB7	ENSG00000172404	-1.73197	0.000222541	41.9348
GTPBP3	ENSG00000130299	-0.849811	0.000222686	88.8053
SARM1	ENSG00000004139	-1.18065	0.000222717	426.967
PMM1	ENSG00000100417	0.865527	0.000222717	282.102
RBM28	ENSG00000106344	0.904146	0.000223289	282.01
	ENSG00000284790	0.762901	0.000226778	468.482
SMYD4	ENSG00000186532	-0.650455	0.000227154	223.938
ESRP2	ENSG00000103067	-0.526978	0.000227416	1313.71
UBTF	ENSG00000108312	-0.533534	0.00022769	574.997
ACKR4	ENSG00000129048	-0.95199	0.000227928	66.6786
N4BP2L1	ENSG00000139597	-0.728402	0.000227954	60.8103
PIK3CA	ENSG00000121879	0.602194	0.00023112	274.363
DCUN1D3	ENSG00000188215	0.830518	0.000233523	205.403
CHMP4B	ENSG00000101421	0.717779	0.000235294	875.702
HNRNPA0	ENSG00000177733	0.795517	0.000236385	708.716
MYO10	ENSG00000145555	0.749599	0.000236411	1341.61
PAIP1	ENSG00000172239	0.522492	0.000237343	350.744
ZNF587B	ENSG00000269343	-0.709641	0.000237664	389.093
BET1	ENSG00000105829	0.714652	0.000239918	81.8752
SIMC1	ENSG00000170085	-0.723414	0.000241534	141.166
SLC25A16	ENSG00000122912	-0.676286	0.000241677	270.21
SUCLG1	ENSG00000163541	-0.820528	0.000245453	381.793
MAX	ENSG00000125952	0.731284	0.000250577	761.579
CDKN2AIP	ENSG00000168564	0.89238	0.00025097	245.982
MATN2	ENSG00000132561	-0.861435	0.000252091	388.901
STT3A	ENSG00000134910	0.511239	0.000252091	655.758
XRCC4	ENSG00000152422	0.854269	0.000252107	310.963
NAALADL2	ENSG00000177694	-0.683718	0.00025229	80.6421
	ENSG00000196205	1.38941	0.000252588	19.6966
NR1H4	ENSG00000012504	-0.99059	0.000255086	115.188
MARCHF5	ENSG00000198060	0.674675	0.000255106	218.868
ZNF250	ENSG00000196150	0.6429	0.000256877	204.743
LAMB2	ENSG00000172037	-0.623152	0.000257741	3054.72
IL2RG	ENSG00000147168	0.950086	0.000258806	158.501
CORO1C	ENSG00000110880	0.648865	0.00025909	670.948
SERPINB7	ENSG00000166396	2.15845	0.000260374	11.6825
WNT7B	ENSG00000188064	1.19573	0.000264811	63.5137
TOMM40L	ENSG00000158882	-1.08967	0.000265978	185.618
OTOP3	ENSG00000182938	-1.10418	0.000267688	318.807
EPHX1	ENSG00000143819	-0.625477	0.000269348	565.933
TRPM6	ENSG00000119121	-1.32985	0.000269445	21.7198
HMGN3	ENSG00000118418	-0.855224	0.00027009	49.1031
F2RL2	ENSG00000164220	-1.11373	0.00027614	51.5534
MANSC1	ENSG00000111261	-0.693971	0.000276645	191.062
SAA2	ENSG00000134339	1.89505	0.000276652	28.435
RAB21	ENSG00000080371	0.754638	0.000276653	529.42
RFFL	ENSG00000092871	0.526989	0.000279476	485.753
DENND3	ENSG00000105339	0.618958	0.000279709	740.644
ITGB1	ENSG00000150093	0.607107	0.000280417	3492.36
PISD	ENSG00000241878	0.694651	0.000282895	547.107
KLC2	ENSG00000174996	0.534365	0.000284141	506.766
ARHGEF37	ENSG00000183111	0.698451	0.000284397	689.058
	ENSG00000228903	-0.756776	0.000284941	211.611
MPC1	ENSG00000060762	-0.697748	0.000285622	91.307
POU3F1	ENSG00000185668	2.52671	0.000285853	9.39585
AXL	ENSG00000167601	1.69034	0.000287744	22.906
FAM107B	ENSG00000065809	0.600895	0.000288065	553.369
NONO	ENSG00000147140	0.563852	0.000288199	1166.36
ZBTB21	ENSG00000173276	0.960765	0.000288642	195.101
ACADSB	ENSG00000196177	-0.935115	0.000289456	192.256
GPT	ENSG00000167701	-0.932656	0.00029056	160.563
UBXN7	ENSG00000163960	1.19153	0.000290718	533.852
NXF1	ENSG00000162231	0.642745	0.000291026	1035.95
ABI1	ENSG00000136754	0.719918	0.000291313	523.301
AIMP2	ENSG00000106305	-0.901035	0.000291483	96.0411
SLC45A3	ENSG00000158715	-0.848655	0.000291483	441.748
MORF4L1	ENSG00000185787	0.812942	0.000292889	932.913
USP12	ENSG00000152484	0.56214	0.000294556	421.146
IL17C	ENSG00000124391	3.68783	0.000294668	5.71061
CLCN2	ENSG00000114859	-1.09739	0.000297722	608.296
SMCHD1	ENSG00000101596	0.540931	0.000300022	1129.75
RDH12	ENSG00000139988	-1.64627	0.000302726	16.4379
POLR3H	ENSG00000100413	-0.561987	0.000303361	265.747
SLC2A9	ENSG00000109667	-0.939851	0.000303361	82.4415
ZMYND8	ENSG00000101040	-0.526025	0.000303698	935.313
EIF3M	ENSG00000149100	0.551032	0.000303794	205.003
NR2F6	ENSG00000160113	-0.736253	0.000305878	1722.21
ACSL6	ENSG00000164398	-1.76806	0.000306242	21.896
MUC6	ENSG00000277281	1.9058	0.000308838	18.3302
IHH	ENSG00000163501	-0.87624	0.000308941	926.923
JAK1	ENSG00000162434	0.739935	0.000308946	1288.13
LRRFIP2	ENSG00000093167	0.567359	0.000311005	592.703
CEP192	ENSG00000101639	-0.668823	0.000313113	287.876
	ENSG00000236698	1.33445	0.000314159	49.4521
BIVM	ENSG00000134897	-1.19678	0.000315009	107.44
RAPGEF3	ENSG00000079337	1.08857	0.00031577	70.4465
LOC107986208	ENSG00000249170	-1.46556	0.000316482	45.5455
THEMIS2	ENSG00000130775	1.93144	0.000318779	62.2834
GALNT1	ENSG00000141429	-0.562812	0.000321633	644.575
GCC1	ENSG00000179562	0.824438	0.000323997	323.32
LYSMD3	ENSG00000176018	0.697216	0.000327675	128.342
YIPF6	ENSG00000181704	0.564521	0.00032804	384.719
TMX3	ENSG00000166479	-0.844248	0.000330884	175.066
LMNB2	ENSG00000176619	0.53234	0.000331771	480.304
B3GNT7	ENSG00000156966	-0.507877	0.000332651	1761.16
PAF1	ENSG00000006712	0.894424	0.00033345	355.983
IRF1	ENSG00000125347	0.546076	0.000333851	1082.08
GOLPH3L	ENSG00000143457	0.574861	0.000333901	398.835
LOC732229	ENSG00000269374	1.6956	0.000333967	10.8274
NFKBID	ENSG00000167604	0.757603	0.000338032	108.462
SNAPC3	ENSG00000164975	-0.628739	0.000338297	285.567
HDGFL3	ENSG00000166503	1.86666	0.000339902	70.1743
ROR1	ENSG00000185483	-0.640221	0.000340608	201.167
RDH5	ENSG00000135437	-0.854309	0.000342672	226.616
NAPRT	ENSG00000147813	-0.734894	0.000342719	1206.88
PGAP4	ENSG00000165152	-0.682718	0.000343923	303.495
ACO1	ENSG00000122729	-0.933494	0.000345464	707.688
PHLPP1	ENSG00000081913	-0.672113	0.000346324	501.134
SLU7	ENSG00000164609	1.23174	0.000348456	202.35
PROM1	ENSG00000007062	-0.847571	0.00035001	1736.81
MSANTD3-TMEFF1	ENSG00000251349	2.60611	0.000351326	12.2005
CRYZL2P	ENSG00000242193	-0.751252	0.000351493	103.034
DEGS2	ENSG00000168350	-1.14099	0.000352716	345.632
GNB5	ENSG00000069966	0.852643	0.000353167	223.86
KLF9	ENSG00000119138	1.02706	0.000354521	177.679
CBARP	ENSG00000099625	1.37614	0.00035487	57.284
DOP1A	ENSG00000083097	-0.624341	0.000355247	444.668
SAMD9	ENSG00000205413	0.706702	0.000356941	340.489
PNPO	ENSG00000108439	-0.790312	0.00035766	425.658
FAM20C	ENSG00000177706	-0.52382	0.000357757	495.81
FRMD1	ENSG00000153303	-0.60099	0.000358351	150.49
KLHL30	ENSG00000168427	1.83791	0.000358385	9.9877
STRADA	ENSG00000266173	-0.902829	0.000358385	194.607
TMEM19	ENSG00000139291	-1.33307	0.000360005	240.374
SFXN5	ENSG00000144040	-0.587209	0.00036158	210.548
SORL1	ENSG00000137642	-0.915595	0.000363296	1619.69
STAU1	ENSG00000124214	0.529811	0.000364532	1050.87
GUCY2C	ENSG00000070019	-0.733	0.000365374	918.159
PLLP	ENSG00000102934	-0.804647	0.000366353	522.293
AKIRIN2	ENSG00000135334	1.041	0.000366735	133.835
CEACAM7	ENSG00000007306	1.58911	0.000367253	32.2043
RNA5SP202	ENSG00000201185	4.47924	0.000369877	17031.5
ZBTB25	ENSG00000089775	0.685158	0.000372649	218.981
	ENSG00000234925	0.972798	0.000378972	32.8614
ADH5	ENSG00000197894	-0.666522	0.000379922	434.828
SEC16B	ENSG00000120341	-1.12711	0.000381324	327.837
SANBR	ENSG00000162929	-0.6432	0.000382217	175.09
SLC30A1	ENSG00000170385	-0.648095	0.000382217	885.808
WWC3	ENSG00000047644	0.642824	0.000382982	295.187
	ENSG00000204872	-2.55854	0.00038443	7.09437
GLI4	ENSG00000250571	-0.630822	0.000386681	166.813
TRIT1	ENSG00000043514	-1.04317	0.000387287	61.7572
KDM5C	ENSG00000126012	0.631159	0.00038733	2439.65
LLGL1	ENSG00000131899	0.51475	0.00039058	383.493
CENPV	ENSG00000166582	-0.805108	0.000399172	327.244
GATA4	ENSG00000136574	-1.10882	0.00039992	612.731
	ENSG00000158482	3.29711	0.000402052	8.39678
ITM2B	ENSG00000136156	-0.602542	0.000402634	3246.29
ZNF700	ENSG00000196757	-0.519493	0.000402634	178.033
BAZ1A	ENSG00000198604	0.654084	0.000402838	548.291
TP53INP2	ENSG00000078804	0.969369	0.000403176	844.953
AMZ1	ENSG00000174945	1.57509	0.000403176	100.404
CCT5P1	ENSG00000250444	2.67848	0.000403227	14.6728
EIF3H	ENSG00000147677	0.524682	0.00040384	343.615
PKD1P3	ENSG00000183458	0.832017	0.000405526	656.301
TMEM63B	ENSG00000137216	0.600502	0.000413174	1502.44
CTTNBP2NL	ENSG00000143079	0.790918	0.00041358	721.811
RNF19A	ENSG00000034677	0.596603	0.000415355	1023.36
C2CD4B	ENSG00000205502	2.28249	0.000415624	11.3606
RPL14	ENSG00000188846	0.55285	0.000416708	746.062
TTLL3	ENSG00000214021	-0.507563	0.000417423	524.377
SULT1A4	ENSG00000213648	-0.856298	0.000421759	498.779
AKR1A1	ENSG00000117448	-0.57601	0.000423841	838.106
SPNS2	ENSG00000183018	0.871572	0.000423982	4193.79
NR5A2	ENSG00000116833	-0.520953	0.000424951	799.91
SLC6A4	ENSG00000108576	-1.73055	0.000429693	37.8653
MAL2	ENSG00000147676	0.64581	0.000429693	2208.05
	ENSG00000226109	0.899776	0.000432371	54.2465
TMEM44	ENSG00000145014	0.722897	0.000436207	226.839
LRRC19	ENSG00000184434	-0.963893	0.000437983	233.537
PHKA2	ENSG00000044446	-0.694467	0.000438959	557.033
SAPCD2	ENSG00000186193	-1.63512	0.000441506	28.671
MTARC2	ENSG00000117791	-0.845723	0.000444597	331.323
MRFAP1	ENSG00000179010	0.615495	0.000445916	693.313
ZNF562	ENSG00000171466	0.633162	0.000446179	747.452
DENND1C	ENSG00000205744	0.598076	0.000448184	401.211
SETD4	ENSG00000185917	-0.604095	0.000452598	221.682
CCNO	ENSG00000152669	-0.6345	0.000454864	90.4199
ARSL	ENSG00000157399	-1.4528	0.000454864	18.8809
CDC6	ENSG00000094804	1.09755	0.000454987	65.079
PRSS22	ENSG00000005001	0.896682	0.000458064	351.209
SIPA1L3	ENSG00000105738	-0.6651	0.000459399	4564.97
RAB5A	ENSG00000144566	0.76606	0.000460254	377.045
ZDHHC12	ENSG00000160446	-0.516496	0.000460254	153.869
SCTR	ENSG00000080293	-2.38742	0.000460623	17.9931
CTR9	ENSG00000198730	-1.01791	0.000464088	365.892
	ENSG00000273933	-1.30653	0.000465655	43.3575
C12orf76	ENSG00000174456	-0.741757	0.00046767	83.7091
MAPK8IP3	ENSG00000138834	0.619135	0.000474075	2703.69
DNAJB5	ENSG00000137094	0.894853	0.000475818	74.1378
PITRM1	ENSG00000107959	0.747644	0.000478407	635.744
	ENSG00000234460	-6.15841	0.000479008	2.82313
PCBD2	ENSG00000132570	-0.565127	0.000479842	178.29
REXO2	ENSG00000076043	0.892375	0.000480303	82.4893
TLN2	ENSG00000171914	-1.08767	0.000480764	1187.12
SH3RF2	ENSG00000156463	-0.928043	0.000482984	1397.06
GOLGA5	ENSG00000066455	0.630843	0.000484763	253.544
ZBTB41	ENSG00000177888	0.534143	0.000484763	182.327
C17orf107	ENSG00000205710	1.1675	0.000484763	34.0367
	ENSG00000272101	1.89207	0.000484763	8.57647
S100A3	ENSG00000188015	2.21766	0.000487207	9.47264
PERM1	ENSG00000187642	1.18943	0.000489086	33.6388
ACAA2	ENSG00000167315	-0.57689	0.000489292	592.797
PLEKHA2	ENSG00000169499	-0.71642	0.000490728	312.336
GCNT2	ENSG00000111846	-0.840892	0.000493363	253.447
POU2F1	ENSG00000143190	0.731708	0.000493363	364.369
PRR29	ENSG00000224383	1.81367	0.000493363	11.6367
TOP6BL	ENSG00000173715	-0.566184	0.00049561	231.254
SREK1IP1	ENSG00000153006	1.15655	0.000495812	165.144
LHFPL2	ENSG00000145685	0.87157	0.000498504	1022.21
TRIM14	ENSG00000106785	-0.741919	0.000498992	851.634
EZR	ENSG00000092820	0.552447	0.000500013	8520.64
SPOCD1	ENSG00000134668	1.20548	0.000500013	28.2922
MED19	ENSG00000156603	0.704001	0.000500403	65.6915
PARP9	ENSG00000138496	-0.565443	0.000504111	253.869
GRK6	ENSG00000198055	0.563833	0.000504711	400.436
UBE2S	ENSG00000108106	1.05217	0.00050485	97.7218
NOD2	ENSG00000167207	2.5204	0.000504996	9.3339
WIPI1	ENSG00000070540	0.819195	0.000510236	306.727
OCLN	ENSG00000197822	0.893453	0.00051064	1395.04
	ENSG00000275131	-0.723967	0.000513	143.247
AMY2B	ENSG00000240038	-0.785808	0.000513323	118.69
PILRB	ENSG00000121716	-0.594497	0.000514173	1170.88
LIMS1	ENSG00000169756	0.828651	0.000517464	195.83
DENND1B	ENSG00000213047	-0.510746	0.000518353	297.534
HLA-DRB3	ENSG00000230463	-6.74902	0.000520113	4.1838
XPO4	ENSG00000132953	-0.69175	0.000526566	162.43
LMBR1L	ENSG00000139636	0.503644	0.000526566	454.697
CA3	ENSG00000164879	-1.12211	0.000526566	60.6569
ZRANB2	ENSG00000132485	0.618554	0.00052799	313.066
MSH5	ENSG00000204410	-0.819271	0.000528251	104.744
NDUFS3	ENSG00000213619	-0.555586	0.000528251	263.209
RPL35	ENSG00000136942	0.637037	0.000528844	502.771
TEAD2	ENSG00000074219	1.17056	0.000531469	64.1126
UBE2R2	ENSG00000107341	0.531376	0.000534744	871.073
TBC1D4	ENSG00000136111	-0.649161	0.000539214	188.253
SLC26A2	ENSG00000155850	-1.19941	0.000540363	202.447
TENT5A	ENSG00000112773	0.720499	0.000542846	1035.77
CCDC51	ENSG00000164051	-0.909812	0.000543118	117.966
ACVR2B	ENSG00000114739	0.802427	0.000545522	271.565
UTP14A	ENSG00000156697	0.76261	0.000546939	72.9694
POLRMT	ENSG00000099821	-0.571101	0.000548037	743.882
MERTK	ENSG00000153208	-0.631608	0.000549458	262.711
BRICD5	ENSG00000182685	-0.969731	0.000552177	88.1774
SCFD2	ENSG00000184178	-0.742169	0.000553524	82.3916
AGAP9	ENSG00000204172	-0.980295	0.000558149	403.534
MYLIP	ENSG00000007944	0.82135	0.000560772	151.172
LAMA4	ENSG00000112769	1.77349	0.000564606	29.4666
NFIL3	ENSG00000165030	1.14942	0.000564997	169.754
ZNF217	ENSG00000171940	0.749882	0.000572878	1073.53
TSPY26P	ENSG00000235217	-1.34231	0.00057628	29.124
KCNJ13	ENSG00000115474	-0.640373	0.000581569	74.4193
NPY6R	ENSG00000226306	-1.35311	0.000581569	18.3308
	ENSG00000168122	1.25873	0.000585521	18.4887
ANXA1	ENSG00000135046	0.711735	0.000586253	2510.1
TRMT112	ENSG00000173113	0.622379	0.000587057	198.338
	ENSG00000281965	0.848997	0.000587559	527.175
SLC25A15	ENSG00000102743	-1.09663	0.000589585	203.765
POLD2	ENSG00000106628	-0.769726	0.000589856	111.957
	ENSG00000269028	6.48415	0.000590032	314.603
RPGRIP1	ENSG00000092200	-3.56311	0.000593208	4.79951
CYREN	ENSG00000122783	0.529289	0.000593542	239.587
PCDHGA9	ENSG00000261934	-2.15341	0.000593891	5.95168
CRLS1	ENSG00000088766	-0.876745	0.000594601	163.572
S100A1	ENSG00000160678	1.18895	0.000596078	29.681
SESN1	ENSG00000080546	-0.791855	0.000597068	129.666
PRNP	ENSG00000171867	0.712676	0.000597594	223.322
TICAM2	ENSG00000243414	1.00098	0.000603454	29.7338
TEC	ENSG00000135605	0.96653	0.000610154	78.4388
SEL1L	ENSG00000071537	0.586795	0.000611776	1073.93
AGMAT	ENSG00000116771	-0.982774	0.000614726	236.385
TCF20	ENSG00000100207	0.577059	0.000621129	1266.62
SLC7A9	ENSG00000021488	-1.05598	0.00062199	84.5021
BMP8A	ENSG00000183682	-0.735193	0.000624535	72.7416
WDR74	ENSG00000133316	-2.05781	0.00063059	1725.17
CHD2	ENSG00000173575	0.757708	0.000630827	2167.81
SLC22A18AS	ENSG00000254827	-1.00178	0.000631319	110.176
LRP4	ENSG00000134569	-1.05739	0.000632516	100.086
PRADC1	ENSG00000135617	-0.971366	0.000640995	109.631
ZNF697	ENSG00000143067	0.848051	0.000649603	100.475
UBXN6	ENSG00000167671	0.518465	0.000650953	993.761
BAG3	ENSG00000151929	0.751143	0.0006512	211.377
IL17RE	ENSG00000163701	-1.08918	0.0006512	609.05
CCDC17	ENSG00000159588	0.546323	0.000653211	145.603
	ENSG00000248493	-1.87063	0.000653211	9.56408
PEX11A	ENSG00000166821	-1.18566	0.000655648	143.613
COG3	ENSG00000136152	0.589167	0.000656944	418.852
SYNE4	ENSG00000181392	-0.836904	0.000658435	57.3428
ENPP3	ENSG00000154269	-1.25734	0.00065976	48.7155
TMEM120A	ENSG00000189077	-0.77112	0.000661965	376.746
CAMK2N1	ENSG00000162545	0.696739	0.000663923	1299.64
SMCO4	ENSG00000166002	-0.893126	0.000664778	110.79
CYB561D1	ENSG00000174151	-0.666595	0.000665572	224.296
ELAC2	ENSG00000006744	-0.640723	0.000669654	418.248
MINPP1	ENSG00000107789	-0.629809	0.000675026	177.77
PPP3R1	ENSG00000221823	0.623649	0.000678255	351.386
CUL4B	ENSG00000158290	0.535291	0.000678495	239.423
CBX1	ENSG00000108468	0.892891	0.000687456	121.231
SPMIP1	ENSG00000272899	-1.21517	0.000688057	81.4611
TMEM140	ENSG00000146859	0.750014	0.000690519	269.653
SETD7	ENSG00000145391	0.542137	0.000696335	605.517
MFSD3	ENSG00000167700	-0.77063	0.000698813	230.915
RIPK3	ENSG00000129465	0.705524	0.00070161	361.256
MUC2	ENSG00000278466	2.899	0.000706385	987.227
LRRC8C	ENSG00000171488	1.37908	0.000707685	21.929
TACC1	ENSG00000147526	0.854662	0.000708194	260.292
SLC2A11	ENSG00000133460	-0.816864	0.000709397	111.86
GNA13	ENSG00000120063	0.717913	0.000716322	499.045
ABCC10	ENSG00000124574	-0.720915	0.000716898	813.508
ARHGAP18	ENSG00000146376	-0.572704	0.00071803	616.044
NR1H2	ENSG00000131408	0.636541	0.000718652	644.123
PXMP4	ENSG00000101417	-1.33665	0.000719563	114.436
HIP1	ENSG00000127946	1.90633	0.000726801	41.1864
IBTK	ENSG00000005700	0.540045	0.000729306	821.728
LPAR5	ENSG00000184574	-0.845947	0.000729352	227.864
TESK2	ENSG00000070759	-0.805247	0.000732013	144.785
MTURN	ENSG00000180354	1.46489	0.000733216	99.1597
NFAT5	ENSG00000102908	0.535337	0.00074332	1584.04
RHEB	ENSG00000106615	0.616085	0.000747186	357.272
H2AZ1	ENSG00000164032	0.794814	0.000748172	133.835
SAMHD1	ENSG00000101347	-0.878966	0.000751454	216.462
OVCA2	ENSG00000262664	0.500154	0.000751454	137.474
CIAO2A	ENSG00000166797	-0.631076	0.000751489	108.314
DNAJB3	ENSG00000227802	-0.77105	0.000751489	120.709
TNNC1	ENSG00000114854	-0.978275	0.000764019	79.163
ARHGEF10	ENSG00000104728	0.903633	0.000767091	172.176
CFDP1	ENSG00000153774	0.669077	0.000767588	148.933
ASAH1	ENSG00000104763	-0.544408	0.000770645	748.527
UNC119	ENSG00000109103	-0.551402	0.000772303	222.962
PGGHG	ENSG00000142102	-0.706778	0.000772656	588.683
WDR19	ENSG00000157796	1.28684	0.000773914	149.958
SLC16A2	ENSG00000147100	-1.05608	0.000774684	203.689
RPS6KA5	ENSG00000100784	0.910524	0.000776212	247.657
FER1L6	ENSG00000214814	1.68385	0.000777046	2982.88
RPL19	ENSG00000108298	0.610993	0.000779922	1107.43
CLCA4	ENSG00000016602	1.34707	0.000787501	47.9193
UGT1A9	ENSG00000241119	-0.760107	0.000787501	225.157
PGRMC1	ENSG00000101856	-0.517405	0.000790422	524.672
USP18	ENSG00000184979	-1.27898	0.000795648	27.4697
ATF7IP2	ENSG00000166669	-0.646667	0.000796867	192.937
	ENSG00000229220	-0.706959	0.000798991	83.3999
EIF3A	ENSG00000107581	0.719143	0.000807766	1507.18
AGR3	ENSG00000173467	-0.837394	0.00080984	118.043
SLC25A10	ENSG00000183048	-0.890093	0.000812321	517.328
RPS18	ENSG00000231500	0.502253	0.00081301	656.428
PTCD3	ENSG00000132300	-0.625078	0.000813158	357.337
CCN4	ENSG00000104415	-2.14179	0.000813783	27.5894
MGST2	ENSG00000085871	-0.59552	0.000815145	161.89
GDPD3	ENSG00000102886	-0.650806	0.00082042	197.33
PIGM	ENSG00000143315	-0.766969	0.000820438	124.854
SULT2A1	ENSG00000105398	-1.4842	0.000820582	89.7178
RAP1GAP2	ENSG00000132359	0.627908	0.000820582	882.963
UPK3BL1	ENSG00000267368	-0.782734	0.000820582	102.822
MYL12A	ENSG00000101608	0.558785	0.000822841	1489.9
NPM1P25	ENSG00000229417	-0.96243	0.000824245	40.7033
MYO5C	ENSG00000128833	0.694385	0.000829747	843.261
GYG2	ENSG00000056998	-1.36632	0.000829913	27.5631
AKAP1	ENSG00000121057	-0.611762	0.000830006	1132.28
MAOA	ENSG00000189221	-1.1129	0.000831151	175.544
YTHDC2	ENSG00000047188	-0.624176	0.00083197	375.08
CPS1	ENSG00000021826	-1.305	0.00083896	96.7227
TTC38	ENSG00000075234	-0.682061	0.000840637	1018.47
DTX4	ENSG00000110042	-0.602667	0.000841417	1470.05
EXTL1	ENSG00000158008	3.25901	0.000841417	5.52402
DCBLD1	ENSG00000164465	-0.873185	0.00084386	148.183
CISD1	ENSG00000122873	-1.04165	0.00084528	76.3779
FOLH1	ENSG00000086205	-0.931583	0.000848741	1347.38
SCG5	ENSG00000166922	5.18923	0.000852777	6.55575
MEIS2	ENSG00000134138	-0.674102	0.000854187	272.454
SLMAP	ENSG00000163681	0.510874	0.000854187	1907.3
TMEM139	ENSG00000178826	-0.630615	0.000860816	674.24
KRT20	ENSG00000263057	0.558966	0.000862165	9330.9
MYPN	ENSG00000138347	5.84056	0.000864605	3.11775
DDX27	ENSG00000124228	0.526673	0.000864941	311.827
ANKS4B	ENSG00000175311	-1.02765	0.00086894	293.66
DDB2	ENSG00000134574	-0.669122	0.000871929	323.144
NPEPL1	ENSG00000215440	-0.534427	0.000873513	379.012
AIFM2	ENSG00000042286	0.575128	0.000874683	475.45
POU5F1	ENSG00000230336	0.570176	0.00087551	229.169
BCAS2	ENSG00000116752	0.669956	0.000876989	98.7426
RNF122	ENSG00000133874	1.59795	0.000879375	27.8193
HLA-G	ENSG00000235680	1.04288	0.000886201	158.665
MRPS25	ENSG00000131368	-0.594324	0.000890548	418.685
EHD2	ENSG00000024422	1.24807	0.00089753	91.0848
SLC44A3	ENSG00000143036	-0.80238	0.000898422	495.791
TTC6	ENSG00000139865	-0.881373	0.00090006	44.9295
FAM193B	ENSG00000146067	0.573912	0.000902691	959.525
GRIA3	ENSG00000125675	-2.15274	0.000919145	9.699
LBH	ENSG00000213626	0.990496	0.000923142	271.343
FN3KRP	ENSG00000141560	0.933703	0.000923274	214.986
IGF2BP2	ENSG00000073792	0.545776	0.000923297	1130.57
UGT1A6	ENSG00000167165	-0.582646	0.000923297	436.389
VEGFA	ENSG00000112715	0.739644	0.000929879	5625.13
ZDHHC14	ENSG00000175048	-0.50176	0.000930862	713.527
VIPR1	ENSG00000114812	-0.902347	0.000932596	1618.66
PARP15	ENSG00000173200	-1.21789	0.000933444	41.5953
PEPD	ENSG00000124299	-0.599251	0.000936343	1306.48
ASB13	ENSG00000196372	-0.974377	0.000946394	328.808
NSFL1C	ENSG00000088833	0.644177	0.000956689	514.78
OGG1	ENSG00000114026	-0.671644	0.000956689	335.752
HACL1	ENSG00000131373	-0.639371	0.000960342	152.767
JMJD1C	ENSG00000171988	0.599377	0.000962442	1404.16
HNF4G	ENSG00000164749	-0.560863	0.00096989	1017.18
TIGD2	ENSG00000180346	-0.803752	0.000973831	134.884
PMS2	ENSG00000122512	-0.599293	0.000977783	166.749
CADPS	ENSG00000163618	-0.66285	0.000981084	221.798
RPS23	ENSG00000186468	0.6576	0.00098166	528.345
TPCN2	ENSG00000162341	-0.534588	0.00099071	414.425
AQP10	ENSG00000143595	-1.88379	0.000991822	25.5776
KCNK6	ENSG00000099337	0.516041	0.000995471	528.728
FOXC1	ENSG00000054598	0.514885	0.000996219	234.427
TOR3A	ENSG00000186283	-0.88727	0.00099729	184.134
NR0B2	ENSG00000131910	0.739198	0.000997461	531.515
CES4A	ENSG00000172824	-0.780344	0.000999131	65.2607
NUDCD1	ENSG00000120526	0.723511	0.00100143	58.044
EME2	ENSG00000197774	-0.628321	0.00100479	1215.54
ZNF470	ENSG00000197016	-0.868408	0.00100566	53.6186
	ENSG00000286156	1.19212	0.00100808	72.1922
IGF1R	ENSG00000140443	0.955576	0.001011	1163.75
PARD3	ENSG00000148498	0.627768	0.001011	520.512
WDR26	ENSG00000162923	0.546006	0.00101305	1001.55
SLED1	ENSG00000249138	-2.12259	0.00101468	9.38471
B3GALNT1	ENSG00000169255	-0.805291	0.00101751	84.2332
MYEOV	ENSG00000172927	0.880099	0.00102562	701.023
ATXN7L1	ENSG00000146776	-0.610605	0.0010258	150.584
ASTE1	ENSG00000034533	-0.882103	0.00102767	51.4515
UFM1	ENSG00000120686	0.563443	0.00102953	352.337
PGAP3	ENSG00000161395	-0.665199	0.00103196	430.954
SYTL4	ENSG00000102362	1.14841	0.00104255	193.974
NIPAL2	ENSG00000104361	-0.767996	0.00104888	213.733
POU5F1	ENSG00000204531	0.826812	0.00105122	209.016
UGT1A7	ENSG00000244122	-0.83226	0.0010549	391.002
SH3GLB1	ENSG00000097033	0.526093	0.00105567	657.317
SERP2	ENSG00000151778	-1.3165	0.00106435	14.7854
ZNF439	ENSG00000171291	-0.86582	0.00106435	36.1267
DGAT1	ENSG00000185000	-0.650195	0.00106435	3888.46
OBSCN	ENSG00000154358	-0.573201	0.00106771	609.649
HACD3	ENSG00000074696	-0.504315	0.00106824	222.506
SLC25A37	ENSG00000147454	-1.00667	0.00106824	3040.83
BTG3	ENSG00000154640	0.71189	0.00107375	89.6641
SERPINB2	ENSG00000197632	3.0778	0.00107375	7.53577
DNAJB1	ENSG00000132002	0.56677	0.00107661	808.36
	ENSG00000133475	-6.11043	0.0010776	2.89398
FABP1	ENSG00000163586	-0.559606	0.00108815	3030.05
EPPK1	ENSG00000261150	-0.532369	0.00108992	14128.2
KLHL26	ENSG00000167487	-1.01225	0.00109494	66.4576
SGPP1	ENSG00000126821	0.53689	0.00109656	186.518
HADH	ENSG00000138796	-0.803216	0.00109796	415.929
TRAF5	ENSG00000082512	-0.70518	0.00109836	121.478
TMEM117	ENSG00000139173	-0.958529	0.00109898	76.4064
BNIP2	ENSG00000140299	0.720512	0.00111257	329.772
[truncated: 1,687 more rows]

## Sheet: J3-specific_DEgenes_forFigS2
Note: only genes with adjusted P > 0.05 and log2FoldChange absolute value > 0.5 in the J3 cell line are included here for pathway over-representation analysis
gene_symbol	ENSEMBL	log2FoldChange	adjusted p-value	baseMean
LDLR	ENSG00000130164	-0.863802	1.48943e-22	8131.49
PPP1R10	ENSG00000204569	-12.5152	9.62646e-14	246.252
NPPB	ENSG00000120937	2.05484	5.56942e-13	256.472
MUC5B	ENSG00000117983	1.00473	2.11168e-09	972.935
KLF2	ENSG00000127528	-1.14553	3.49264e-09	228.522
LPIN1	ENSG00000134324	-0.876453	3.06753e-08	818.574
CCN2	ENSG00000118523	0.516933	3.55297e-07	2797.23
CYP2S1	ENSG00000167600	-0.530328	1.02073e-06	1596.07
LGALS4	ENSG00000171747	-0.531161	1.83841e-06	6433.12
ID3	ENSG00000117318	-0.975564	2.51735e-06	369.187
TSC22D3	ENSG00000157514	-0.957798	4.57187e-06	271.704
DDR1	ENSG00000223680	7.63905	1.01542e-05	12.7725
ADAMTS7P3	ENSG00000261143	6.19203	2.02855e-05	19.1608
APOA4	ENSG00000110244	0.992472	2.98231e-05	669.268
ACSL3	ENSG00000123983	-0.664629	3.0147e-05	528.851
PPARG	ENSG00000132170	-0.558679	3.09775e-05	676.385
SLC9A2	ENSG00000115616	-0.842037	3.13538e-05	316.095
EPAS1	ENSG00000116016	-0.582783	3.68347e-05	891.636
MUC4	ENSG00000276613	7.51253	0.000135415	13.1007
HRAS	ENSG00000174775	4.14457	0.000178717	18.8372
CLCN6	ENSG00000011021	-0.668905	0.000193325	468.06
HACD2	ENSG00000206527	-0.545748	0.000193325	496.583
NDST1	ENSG00000070614	-0.504697	0.000216016	1223.88
PDLIM2	ENSG00000120913	-0.615998	0.000217817	1029.48
ZNF827	ENSG00000151612	-0.626925	0.00022203	577.721
SNTB2	ENSG00000260873	-6.77005	0.000222034	9.20987
MUC2	ENSG00000198788	1.06291	0.000315931	197.374
FANCA	ENSG00000187741	1.52926	0.00043023	45.6616
SDC3	ENSG00000162512	-0.551151	0.000473789	428.295
CFTR	ENSG00000001626	0.67174	0.000503094	350.704
SIPA1	ENSG00000213445	0.654273	0.000524046	289.355
ELOVL6	ENSG00000170522	-0.567458	0.000620005	459.735
HS3ST5	ENSG00000249853	-1.18887	0.000628342	100.587
	ENSG00000250329	1.41677	0.000808252	49.2836
PRRC2A	ENSG00000226618	6.57661	0.000852896	7.65436
RTN4R	ENSG00000040608	-0.834849	0.000889863	175.328
TP53	ENSG00000141510	0.559789	0.00109491	372.912
DRC3	ENSG00000171962	-1.29676	0.00109756	58.132
GLTPD2	ENSG00000182327	-0.532912	0.00143979	421.563
DDX39B	ENSG00000215425	0.755193	0.00167347	383.215
BCAR3	ENSG00000137936	-0.539161	0.00184359	366.772
ULK2	ENSG00000083290	0.933275	0.00186879	116.183
KLF13	ENSG00000275746	-0.621649	0.00190318	352.285
RPS2	ENSG00000140988	0.500983	0.00201864	859.293
BAMBI	ENSG00000095739	-0.555081	0.00217923	353.395
ELFN2	ENSG00000166897	0.878207	0.00308496	113.62
	ENSG00000108448	0.519351	0.00347076	405.564
ARHGEF38	ENSG00000236699	0.740642	0.0037745	184.862
	ENSG00000224526	0.895989	0.00413777	116.755
MAN1A1	ENSG00000111885	-0.545367	0.00429803	281.51
TMEM41B	ENSG00000166471	-0.52429	0.00429803	371.66
RAB4B	ENSG00000167578	-0.527505	0.00482033	320.183
ZNF776	ENSG00000152443	-0.702111	0.00494967	149.866
SOS1	ENSG00000115904	-0.511093	0.00530074	433.415
MKI67	ENSG00000148773	3.39923	0.00532198	9.07938
HEG1	ENSG00000173706	-0.71755	0.00591761	150.633
SORBS1	ENSG00000095637	0.948409	0.00606479	107.96
NUDT9	ENSG00000170502	-0.652934	0.0064484	181.841
PHLDA2	ENSG00000274538	-1.86231	0.00648633	26.6542
DNAJC17	ENSG00000104129	-0.588601	0.00680988	185.683
SLFN13	ENSG00000154760	0.890278	0.00750458	79.7926
ST3GAL5	ENSG00000115525	-0.865695	0.00868147	79.5767
IMPDH1P10	ENSG00000232133	1.06227	0.00881494	52.236
CSNK1G1	ENSG00000169118	-0.618119	0.00917546	382.731
LDHA	ENSG00000134333	-0.50269	0.00919724	1563.65
SMO	ENSG00000128602	1.02657	0.0108592	61.8161
TMC4	ENSG00000167608	-0.789434	0.010939	199.097
ABCA13	ENSG00000179869	0.572029	0.0115768	536.684
BTN2A2	ENSG00000124508	0.836856	0.0117421	86.9069
MUCL3	ENSG00000168631	-0.654258	0.0121424	275.817
ACACA	ENSG00000278540	-0.682819	0.0122664	497.488
PDK1	ENSG00000152256	-0.538102	0.0131466	369.563
HLA-DRA	ENSG00000227993	-0.813284	0.0132821	81.9032
ABCG8	ENSG00000143921	-0.799013	0.0143387	84.5626
C17orf78	ENSG00000278145	-2.02519	0.014668	17.3018
MYOM3	ENSG00000142661	-0.575642	0.0169251	159.869
RASAL1	ENSG00000111344	0.643286	0.0169981	191.84
CA4	ENSG00000167434	1.09066	0.0176589	53.1964
IPO4	ENSG00000196497	0.69745	0.0176589	126.831
CFB	ENSG00000243649	0.541451	0.017683	255.55
MARVELD2	ENSG00000152939	-0.50536	0.017996	299.581
ACSL4	ENSG00000068366	-0.535576	0.0186859	277.838
PIGX	ENSG00000163964	-0.672361	0.0193153	121.054
GMPS	ENSG00000163655	0.622738	0.0194165	188.519
STBD1	ENSG00000118804	-0.512468	0.0201732	298.057
MUC6	ENSG00000277518	-0.887584	0.0223341	130.453
FCGBP	ENSG00000281123	0.528513	0.0247212	293.124
GAL3ST1	ENSG00000128242	-0.564651	0.0255649	146.396
TLCD2	ENSG00000275246	-0.936307	0.0263113	94.6487
PDE4D	ENSG00000113448	0.517295	0.0268428	313.542
SLC5A2	ENSG00000140675	0.947329	0.027675	47.9412
ELL3	ENSG00000128886	-0.893729	0.0279684	66.1804
STXBP1	ENSG00000136854	-0.534412	0.0286021	204.121
NINJ1	ENSG00000131669	0.505379	0.0332642	227.249
TG	ENSG00000042832	1.80041	0.0386668	26.031
CYP20A1	ENSG00000119004	-0.557271	0.0391803	129.05
	ENSG00000235043	2.40111	0.0391803	9.90815
MAB21L4	ENSG00000172478	0.646667	0.0392634	105.175
MTARC1	ENSG00000186205	-1.0956	0.0392634	37.3989
EML5	ENSG00000165521	2.78842	0.0399531	7.42491
DYNC2H1	ENSG00000187240	-0.834685	0.0448851	65.2468
	ENSG00000227038	-1.27303	0.0482426	21.2792
KLRK1	ENSG00000213809	0.914428	0.049737	41.6096
GP6	ENSG00000277439	1.32935	0.0497887	27.6612

## Sheet: DEgenes_forFig7
Note: only genes with adjusted P > 0.05 and log2FoldChange absolute value > 0.5 included here for pathway over-representation analysis
ENSEMBL_ID	log2FoldChange
ENSG00000166670	6.27885
ENSG00000187479	6.09835
ENSG00000196611	5.79426
ENSG00000163395	5.3881
ENSG00000142173	5.10071
ENSG00000262406	5.0431
ENSG00000112195	4.67581
ENSG00000165091	4.5718
ENSG00000146678	4.55937
ENSG00000105371	4.50423
ENSG00000236221	4.49501
ENSG00000164400	4.31819
ENSG00000110944	4.29976
ENSG00000213442	4.29233
ENSG00000206439	4.20747
ENSG00000103742	4.20611
ENSG00000169429	4.18553
ENSG00000122861	4.15751
ENSG00000165757	4.13108
ENSG00000130294	4.01918
ENSG00000122254	3.95484
ENSG00000090339	3.93039
ENSG00000222047	3.87942
ENSG00000227507	3.85769
ENSG00000155918	3.84487
ENSG00000109846	3.79148
ENSG00000258491	3.78156
ENSG00000135604	3.75238
ENSG00000159261	3.71917
ENSG00000012223	3.61236
ENSG00000182759	3.5873
ENSG00000213886	3.56885
ENSG00000167612	3.54772
ENSG00000243455	3.53848
ENSG00000206437	3.52727
ENSG00000205189	3.52214
ENSG00000140519	3.42509
ENSG00000108691	3.3961
ENSG00000125462	3.39423
ENSG00000283977	3.38613
ENSG00000188293	3.36302
ENSG00000225060	3.36086
ENSG00000128591	3.35727
ENSG00000122733	3.34602
ENSG00000163993	3.30939
ENSG00000175592	3.29566
ENSG00000073737	3.20417
ENSG00000179388	3.18105
ENSG00000167549	3.1714
ENSG00000101265	3.14328
ENSG00000130487	3.13783
ENSG00000185565	3.13112
ENSG00000136842	3.13073
ENSG00000121898	3.08681
ENSG00000117724	3.07942
ENSG00000167994	3.04992
ENSG00000105219	3.02525
ENSG00000137804	2.99601
ENSG00000169896	2.98307
ENSG00000049249	2.95641
ENSG00000115009	2.93452
ENSG00000102760	2.91816
ENSG00000198576	2.88969
ENSG00000171246	2.88866
ENSG00000112182	2.8834
ENSG00000156804	2.86571
ENSG00000113739	2.84386
ENSG00000123689	2.8032
ENSG00000073150	2.7739
ENSG00000141682	2.75504
ENSG00000140274	2.7212
ENSG00000181652	2.72009
ENSG00000162772	2.71506
ENSG00000155980	2.69289
ENSG00000251493	2.68514
ENSG00000163734	2.68495
ENSG00000206468	2.68035
ENSG00000106366	2.66603
ENSG00000163739	2.66473
ENSG00000158008	2.66392
ENSG00000172602	2.66284
ENSG00000237988	2.64067
ENSG00000141384	2.63691
ENSG00000225760	2.6342
ENSG00000219891	2.62145
ENSG00000179750	2.61615
ENSG00000166073	2.60938
ENSG00000278466	2.6055
ENSG00000138685	2.58447
ENSG00000162413	2.57545
ENSG00000143469	2.57293
ENSG00000145911	2.56561
ENSG00000166592	2.53905
ENSG00000138166	2.53003
ENSG00000182866	2.52483
ENSG00000124391	2.51864
ENSG00000131016	2.51779
ENSG00000235030	2.50896
ENSG00000174145	2.49848
ENSG00000197632	2.48686
ENSG00000148516	2.48548
ENSG00000189149	2.48081
ENSG00000118503	2.4671
ENSG00000138347	2.46599
ENSG00000112541	2.45198
ENSG00000175602	2.43908
ENSG00000162771	2.4361
ENSG00000164683	2.42643
ENSG00000058085	2.42564
ENSG00000185479	2.42106
ENSG00000178150	2.41397
ENSG00000108551	2.40926
ENSG00000142227	2.40614
ENSG00000180535	2.38842
ENSG00000138623	2.37187
ENSG00000232049	2.36775
ENSG00000197279	2.36223
ENSG00000132837	2.35949
ENSG00000134954	2.3532
ENSG00000152689	2.3469
ENSG00000157927	2.33194
ENSG00000158482	2.33161
ENSG00000105499	2.33082
ENSG00000255150	2.32916
ENSG00000284971	2.32513
ENSG00000138311	2.29089
ENSG00000169418	2.27739
ENSG00000128965	2.27613
ENSG00000157193	2.24976
ENSG00000160471	2.23777
ENSG00000157064	2.21922
ENSG00000156299	2.19395
ENSG00000113763	2.17985
ENSG00000198542	2.1742
ENSG00000179148	2.15482
ENSG00000100906	2.15047
ENSG00000250444	2.14876
ENSG00000164236	2.14043
ENSG00000185306	2.1374
ENSG00000267706	2.13438
ENSG00000023445	2.13175
ENSG00000184557	2.1317
ENSG00000172738	2.12318
ENSG00000165891	2.11481
ENSG00000257364	2.11446
ENSG00000285781	2.1049
ENSG00000115008	2.10316
ENSG00000151012	2.10157
ENSG00000134070	2.0985
ENSG00000162951	2.09722
ENSG00000103888	2.08132
ENSG00000205177	2.07629
ENSG00000140279	2.05629
ENSG00000166833	2.05061
ENSG00000185467	2.04187
ENSG00000132003	2.04019
ENSG00000166793	2.03727
ENSG00000137819	2.03632
ENSG00000182963	2.02634
ENSG00000165029	2.02368
ENSG00000120937	2.01835
ENSG00000092621	2.01665
ENSG00000259922	2.01466
ENSG00000011347	2.01141
ENSG00000137309	1.98573
ENSG00000188505	1.98154
ENSG00000077150	1.97247
ENSG00000011422	1.96561
ENSG00000121966	1.95914
ENSG00000160179	1.95029
ENSG00000005108	1.94443
ENSG00000185567	1.94376
ENSG00000166046	1.93455
ENSG00000118194	1.92346
ENSG00000123329	1.92007
ENSG00000277494	1.91665
ENSG00000176170	1.91634
ENSG00000198535	1.91085
ENSG00000173210	1.91077
ENSG00000135842	1.91072
ENSG00000126803	1.91015
ENSG00000054967	1.90939
ENSG00000176692	1.90909
ENSG00000078018	1.90843
ENSG00000204103	1.89911
ENSG00000084636	1.89867
ENSG00000144130	1.89855
ENSG00000175197	1.89168
ENSG00000140254	1.89122
ENSG00000174749	1.88469
ENSG00000087074	1.88174
ENSG00000103647	1.88165
ENSG00000198431	1.869
ENSG00000198788	1.86782
ENSG00000234123	1.85498
ENSG00000145040	1.84899
ENSG00000164171	1.84511
ENSG00000127946	1.84184
ENSG00000184371	1.83488
ENSG00000188042	1.83275
ENSG00000196352	1.81553
ENSG00000169908	1.8154
ENSG00000081041	1.80529
ENSG00000149557	1.8037
ENSG00000164949	1.80298
ENSG00000110324	1.80182
ENSG00000140853	1.79003
ENSG00000185989	1.78615
ENSG00000125740	1.78513
ENSG00000151748	1.78184
ENSG00000136997	1.77915
ENSG00000188015	1.77356
ENSG00000108960	1.76613
ENSG00000065911	1.7608
ENSG00000124772	1.75583
ENSG00000198574	1.75575
ENSG00000182870	1.75478
ENSG00000115902	1.75274
ENSG00000124191	1.7483
ENSG00000135069	1.74732
ENSG00000049089	1.74458
ENSG00000182175	1.73826
ENSG00000198732	1.73782
ENSG00000163638	1.73353
ENSG00000115526	1.73289
ENSG00000173805	1.73148
ENSG00000126561	1.73019
ENSG00000187800	1.72756
ENSG00000185668	1.72618
ENSG00000254672	1.72507
ENSG00000189433	1.72305
ENSG00000232816	1.7175
ENSG00000188488	1.71216
ENSG00000171408	1.70887
ENSG00000262243	1.70765
ENSG00000130513	1.70716
ENSG00000256450	1.70519
ENSG00000143507	1.69863
ENSG00000169067	1.68848
ENSG00000105327	1.68311
ENSG00000163884	1.68275
ENSG00000185022	1.67973
ENSG00000166396	1.67928
ENSG00000153714	1.66683
ENSG00000260284	1.6652
ENSG00000078081	1.66451
ENSG00000155304	1.65976
ENSG00000149289	1.65524
ENSG00000148344	1.65187
ENSG00000070669	1.64921
ENSG00000101187	1.64856
ENSG00000105376	1.64798
ENSG00000166532	1.64438
ENSG00000179361	1.63712
ENSG00000105974	1.62957
ENSG00000115590	1.62182
ENSG00000169247	1.62017
ENSG00000135919	1.61956
ENSG00000100311	1.6136
ENSG00000166483	1.6116
ENSG00000167207	1.60252
ENSG00000127561	1.60216
ENSG00000146112	1.60187
ENSG00000158014	1.60116
ENSG00000225614	1.59158
ENSG00000224383	1.58995
ENSG00000108179	1.58136
ENSG00000128510	1.58093
ENSG00000251349	1.57452
ENSG00000154277	1.57398
ENSG00000112149	1.57235
ENSG00000068976	1.57067
ENSG00000157510	1.56197
ENSG00000184575	1.56066
ENSG00000174564	1.55513
ENSG00000267736	1.54857
ENSG00000158517	1.54643
ENSG00000161011	1.54326
ENSG00000259374	1.54325
ENSG00000154764	1.54198
ENSG00000145365	1.5377
ENSG00000143333	1.53702
ENSG00000168209	1.52609
ENSG00000248831	1.523
ENSG00000078114	1.51477
ENSG00000130775	1.50787
ENSG00000228753	1.49731
ENSG00000250329	1.49547
ENSG00000008118	1.4935
ENSG00000132938	1.49267
ENSG00000116990	1.49154
ENSG00000066405	1.48897
ENSG00000150907	1.48763
ENSG00000151014	1.48762
ENSG00000164304	1.4836
ENSG00000134339	1.47971
ENSG00000137699	1.47957
ENSG00000160161	1.47648
ENSG00000168427	1.47154
ENSG00000228695	1.47104
ENSG00000204683	1.4682
ENSG00000103355	1.45987
ENSG00000169607	1.45936
ENSG00000160360	1.45919
ENSG00000091436	1.45816
ENSG00000268975	1.45807
ENSG00000112769	1.44327
ENSG00000104856	1.43674
ENSG00000104312	1.4296
ENSG00000106105	1.42881
ENSG00000172216	1.42752
ENSG00000256612	1.42672
ENSG00000124466	1.4248
ENSG00000171658	1.4208
ENSG00000028277	1.41944
ENSG00000196878	1.41925
ENSG00000128590	1.41591
ENSG00000124145	1.4131
ENSG00000124875	1.4045
ENSG00000189325	1.40265
ENSG00000136026	1.40067
ENSG00000274276	1.40063
ENSG00000148154	1.39715
ENSG00000128578	1.39706
ENSG00000188910	1.39631
ENSG00000178607	1.38863
ENSG00000105281	1.38201
ENSG00000134294	1.38005
ENSG00000140511	1.37902
ENSG00000224542	1.37856
ENSG00000256238	1.37201
ENSG00000140545	1.36804
ENSG00000130766	1.36783
ENSG00000260386	1.36728
ENSG00000142408	1.36553
ENSG00000100625	1.3638
ENSG00000166123	1.36261
ENSG00000263309	1.36129
ENSG00000095752	1.35982
ENSG00000006118	1.35968
ENSG00000282195	1.35905
ENSG00000135925	1.35784
ENSG00000175352	1.3555
ENSG00000117016	1.35373
ENSG00000137397	1.35027
ENSG00000105538	1.34797
ENSG00000001084	1.34725
ENSG00000146232	1.34644
ENSG00000229456	1.34579
ENSG00000120129	1.3419
ENSG00000136153	1.34035
ENSG00000162344	1.34004
ENSG00000152804	1.33551
ENSG00000235920	1.33104
ENSG00000048540	1.32924
ENSG00000151651	1.32814
ENSG00000114529	1.32716
ENSG00000281991	1.3264
ENSG00000109321	1.32479
ENSG00000116761	1.32365
ENSG00000268104	1.32248
ENSG00000215182	1.31936
ENSG00000163121	1.31897
ENSG00000234667	1.31827
ENSG00000160200	1.3176
ENSG00000101255	1.31727
ENSG00000175984	1.31236
ENSG00000175040	1.31211
ENSG00000124743	1.31206
ENSG00000185338	1.31096
ENSG00000124102	1.3078
ENSG00000136048	1.30487
ENSG00000177169	1.29933
ENSG00000116852	1.29808
ENSG00000072401	1.29346
ENSG00000160712	1.2932
ENSG00000169213	1.29231
ENSG00000223591	1.28552
ENSG00000184205	1.27854
ENSG00000180773	1.26567
ENSG00000177426	1.26338
ENSG00000185634	1.25953
ENSG00000180667	1.25889
ENSG00000222009	1.25282
ENSG00000185633	1.24804
ENSG00000161010	1.24614
ENSG00000225130	1.2458
ENSG00000090861	1.24409
ENSG00000066697	1.24228
ENSG00000152409	1.24165
ENSG00000135750	1.23977
ENSG00000053747	1.2362
ENSG00000179241	1.2361
ENSG00000006210	1.23441
ENSG00000110046	1.234
ENSG00000170786	1.23129
ENSG00000257302	1.22701
ENSG00000196182	1.22283
ENSG00000277117	1.2222
ENSG00000166173	1.21921
ENSG00000185950	1.2178
ENSG00000051108	1.216
ENSG00000182389	1.21355
ENSG00000144824	1.21235
ENSG00000196923	1.21126
ENSG00000224672	1.20855
ENSG00000164284	1.20714
ENSG00000183386	1.20594
ENSG00000139514	1.2052
ENSG00000196305	1.20231
ENSG00000179431	1.20195
ENSG00000084731	1.19666
ENSG00000286264	1.19661
ENSG00000169403	1.19352
ENSG00000143256	1.19148
ENSG00000145779	1.19006
ENSG00000088826	1.18961
ENSG00000153234	1.18887
ENSG00000057657	1.18775
ENSG00000160223	1.18739
ENSG00000026508	1.18412
ENSG00000099860	1.183
ENSG00000182378	1.18064
ENSG00000137193	1.1764
ENSG00000166508	1.17597
ENSG00000107984	1.17516
ENSG00000010810	1.17318
ENSG00000163462	1.17254
ENSG00000172432	1.17207
ENSG00000174945	1.17194
ENSG00000137673	1.17025
ENSG00000153233	1.16792
ENSG00000144366	1.16683
ENSG00000175550	1.16399
ENSG00000070190	1.16354
ENSG00000183570	1.16342
ENSG00000112559	1.16149
ENSG00000182010	1.16144
ENSG00000069493	1.16046
ENSG00000150510	1.15991
ENSG00000175505	1.15323
ENSG00000105855	1.14979
ENSG00000091129	1.14974
ENSG00000186832	1.14788
ENSG00000139112	1.14728
ENSG00000196136	1.14675
ENSG00000164266	1.14521
ENSG00000112183	1.14292
ENSG00000171608	1.14149
ENSG00000178726	1.14114
ENSG00000065485	1.13815
ENSG00000101115	1.13478
ENSG00000181264	1.13032
ENSG00000106113	1.12913
ENSG00000153294	1.12897
ENSG00000056558	1.12571
ENSG00000108622	1.12404
ENSG00000113758	1.12213
ENSG00000065054	1.12206
ENSG00000173846	1.12135
ENSG00000121749	1.11944
ENSG00000145860	1.11745
ENSG00000180263	1.11724
ENSG00000215899	1.11719
ENSG00000136002	1.11186
ENSG00000146278	1.11177
ENSG00000145901	1.11073
ENSG00000162894	1.10921
ENSG00000188994	1.10698
ENSG00000127249	1.09874
ENSG00000165521	1.09792
ENSG00000106089	1.09774
ENSG00000148346	1.09677
ENSG00000139289	1.09587
ENSG00000196754	1.09579
ENSG00000154319	1.09321
ENSG00000048052	1.09306
ENSG00000213809	1.08792
ENSG00000139626	1.0804
ENSG00000176907	1.07957
ENSG00000183496	1.07819
ENSG00000162783	1.07689
ENSG00000139269	1.07543
ENSG00000126368	1.07422
ENSG00000125538	1.07177
ENSG00000115919	1.07116
ENSG00000173432	1.06695
ENSG00000138660	1.06597
ENSG00000072422	1.06583
ENSG00000166750	1.06317
ENSG00000261349	1.0585
ENSG00000277273	1.05473
ENSG00000099625	1.05464
ENSG00000107372	1.05336
ENSG00000237238	1.05293
ENSG00000235750	1.05225
ENSG00000180354	1.04544
ENSG00000236035	1.04504
ENSG00000026025	1.04337
ENSG00000183454	1.04218
ENSG00000164221	1.0391
ENSG00000084734	1.03665
ENSG00000174951	1.03653
ENSG00000198743	1.03602
ENSG00000174500	1.03546
ENSG00000164430	1.03518
ENSG00000139438	1.03495
ENSG00000124766	1.03344
ENSG00000226563	1.03313
ENSG00000133216	1.03099
ENSG00000225883	1.03033
ENSG00000126947	1.03015
ENSG00000168917	1.02949
ENSG00000214226	1.02907
ENSG00000079337	1.02724
ENSG00000145780	1.02422
ENSG00000145390	1.02379
ENSG00000164086	1.02199
ENSG00000074590	1.02173
ENSG00000237774	1.01921
ENSG00000123908	1.01711
ENSG00000166128	1.01663
ENSG00000051128	1.0124
ENSG00000142910	1.00908
ENSG00000169504	1.00692
ENSG00000182199	1.0061
ENSG00000140105	1.00379
ENSG00000085563	1.00323
ENSG00000133134	1.0024
ENSG00000225201	0.998326
ENSG00000149150	0.998205
ENSG00000185215	0.996532
ENSG00000162520	0.995963
ENSG00000143514	0.995042
ENSG00000114796	0.994491
ENSG00000164104	0.993162
ENSG00000071054	0.991975
ENSG00000166780	0.991907
ENSG00000075073	0.991618
ENSG00000083799	0.990158
ENSG00000138448	0.986902
ENSG00000162510	0.98651
ENSG00000259158	0.985183
ENSG00000166016	0.984133
ENSG00000127666	0.981193
ENSG00000081181	0.977664
ENSG00000129657	0.97682
ENSG00000170921	0.970044
ENSG00000099889	0.966403
ENSG00000163874	0.965963
ENSG00000106070	0.965615
ENSG00000078269	0.964654
ENSG00000244405	0.964595
ENSG00000149115	0.959904
ENSG00000168785	0.95913
ENSG00000115295	0.958058
ENSG00000141738	0.958007
ENSG00000283268	0.954108
ENSG00000169826	0.953113
ENSG00000116962	0.948991
ENSG00000116701	0.945794
ENSG00000171094	0.945695
ENSG00000044574	0.944792
ENSG00000136274	0.944339
ENSG00000156873	0.943356
ENSG00000128272	0.942684
ENSG00000142867	0.942371
ENSG00000020181	0.942211
ENSG00000166986	0.941232
ENSG00000071575	0.939844
ENSG00000170681	0.938806
ENSG00000188396	0.937176
ENSG00000139793	0.937131
ENSG00000127329	0.937011
ENSG00000176153	0.935839
ENSG00000176463	0.931738
ENSG00000147889	0.930198
ENSG00000151067	0.929494
ENSG00000079819	0.927377
ENSG00000145050	0.927022
ENSG00000105559	0.926828
ENSG00000181722	0.922416
ENSG00000141542	0.921532
ENSG00000064932	0.918437
ENSG00000166401	0.918324
ENSG00000172137	0.915893
ENSG00000120254	0.912332
ENSG00000008294	0.910187
ENSG00000058668	0.90999
ENSG00000176678	0.90919
ENSG00000120471	0.908887
ENSG00000170689	0.908413
ENSG00000154783	0.907876
ENSG00000198435	0.907641
ENSG00000233966	0.906782
ENSG00000173926	0.905189
ENSG00000137801	0.904851
ENSG00000180914	0.904647
ENSG00000134668	0.903285
ENSG00000198355	0.902975
ENSG00000175573	0.902854
ENSG00000065057	0.902073
ENSG00000170802	0.900467
ENSG00000049449	0.899455
ENSG00000029153	0.899124
ENSG00000165171	0.899019
ENSG00000218996	0.896919
ENSG00000179674	0.896021
ENSG00000008517	0.895588
ENSG00000064651	0.895427
ENSG00000198855	0.895313
ENSG00000172379	0.894449
ENSG00000244607	0.889343
ENSG00000137962	0.88721
ENSG00000120709	0.886616
ENSG00000286156	0.885722
ENSG00000013375	0.884639
ENSG00000011638	0.883586
ENSG00000120889	0.883337
ENSG00000267430	0.883032
ENSG00000091986	0.881858
ENSG00000130758	0.881719
ENSG00000196843	0.880407
ENSG00000160570	0.879939
ENSG00000237135	0.879857
ENSG00000159202	0.878127
ENSG00000278741	0.87553
ENSG00000196189	0.875149
ENSG00000166949	0.874771
ENSG00000259699	0.873394
ENSG00000187607	0.872347
ENSG00000109320	0.871858
ENSG00000278191	0.869346
ENSG00000158062	0.869185
ENSG00000165507	0.86871
ENSG00000231956	0.867898
ENSG00000069667	0.867195
ENSG00000254708	0.865612
ENSG00000100226	0.865387
ENSG00000267515	0.864842
ENSG00000129197	0.862518
ENSG00000131711	0.862387
ENSG00000121060	0.861903
ENSG00000231468	0.861492
ENSG00000129757	0.85958
ENSG00000104432	0.859542
ENSG00000137709	0.859092
ENSG00000149428	0.85849
ENSG00000243927	0.857718
ENSG00000143320	0.857438
ENSG00000214814	0.857132
ENSG00000103335	0.856103
ENSG00000158092	0.856063
ENSG00000167874	0.855335
ENSG00000198910	0.854303
ENSG00000146592	0.854029
ENSG00000172071	0.853911
ENSG00000197608	0.85164
ENSG00000197550	0.84379
ENSG00000132510	0.842729
ENSG00000261652	0.842631
ENSG00000271225	0.84247
ENSG00000168476	0.841697
ENSG00000181191	0.841401
ENSG00000198380	0.838404
ENSG00000010818	0.838374
ENSG00000007306	0.837793
ENSG00000105856	0.836489
ENSG00000174738	0.834575
ENSG00000103257	0.83365
ENSG00000100401	0.827647
ENSG00000198517	0.826355
ENSG00000128342	0.82407
ENSG00000106665	0.823827
ENSG00000240579	0.823554
ENSG00000109814	0.823263
ENSG00000275164	0.821185
ENSG00000158286	0.820406
ENSG00000164411	0.819955
ENSG00000086544	0.819672
ENSG00000223878	0.819476
ENSG00000128016	0.818611
ENSG00000005513	0.816952
ENSG00000122863	0.81587
ENSG00000145632	0.815742
ENSG00000196998	0.81557
ENSG00000086730	0.81478
ENSG00000213073	0.814597
ENSG00000128594	0.81454
ENSG00000113070	0.814363
ENSG00000150991	0.814299
ENSG00000198742	0.810325
ENSG00000196205	0.808688
ENSG00000234925	0.805655
ENSG00000114626	0.805449
ENSG00000075420	0.804979
ENSG00000117298	0.803615
ENSG00000157796	0.803558
ENSG00000156273	0.803077
ENSG00000183780	0.800342
ENSG00000104825	0.799769
ENSG00000111252	0.797671
ENSG00000285816	0.795373
ENSG00000196365	0.79479
ENSG00000175793	0.793693
ENSG00000270255	0.792163
ENSG00000205746	0.79154
ENSG00000149798	0.790568
ENSG00000086619	0.790177
ENSG00000185262	0.789406
ENSG00000172059	0.788262
ENSG00000143217	0.786762
ENSG00000132376	0.78634
ENSG00000129667	0.785196
ENSG00000259479	0.784443
ENSG00000148841	0.784183
ENSG00000238040	0.783095
ENSG00000103089	0.782994
ENSG00000118689	0.782723
ENSG00000167798	0.780524
ENSG00000186591	0.780295
ENSG00000140526	0.779731
ENSG00000184845	0.779453
ENSG00000187583	0.777915
ENSG00000215018	0.777564
ENSG00000221968	0.775508
ENSG00000137876	0.774213
ENSG00000069399	0.767897
ENSG00000153443	0.766989
ENSG00000278788	0.766906
ENSG00000128422	0.765895
ENSG00000133874	0.765659
ENSG00000108840	0.765385
ENSG00000144596	0.764415
ENSG00000031698	0.763705
ENSG00000197930	0.763675
ENSG00000282937	0.763108
ENSG00000211445	0.762958
ENSG00000171223	0.761399
ENSG00000140406	0.758497
ENSG00000233573	0.758364
ENSG00000116871	0.757975
ENSG00000197976	0.75707
ENSG00000089775	0.756635
ENSG00000008513	0.755674
ENSG00000168672	0.754467
ENSG00000170075	0.754408
ENSG00000134684	0.754374
ENSG00000111371	0.75432
ENSG00000169252	0.753985
ENSG00000067082	0.753245
ENSG00000166900	0.751786
ENSG00000233024	0.75112
ENSG00000147394	0.750034
ENSG00000220804	0.749558
ENSG00000188064	0.749072
ENSG00000204634	0.747536
ENSG00000174501	0.747521
ENSG00000164951	0.747492
ENSG00000183889	0.74662
ENSG00000173039	0.744842
ENSG00000147168	0.744748
ENSG00000104894	0.744309
ENSG00000150995	0.743602
ENSG00000070081	0.743015
ENSG00000115594	0.741964
ENSG00000105866	0.741654
ENSG00000189143	0.738633
ENSG00000136802	0.738372
ENSG00000011132	0.737298
ENSG00000263528	0.737251
ENSG00000224598	0.736994
ENSG00000115226	0.733654
ENSG00000165105	0.733565
ENSG00000148175	0.732357
ENSG00000261647	0.731777
ENSG00000127328	0.72979
ENSG00000185947	0.729549
ENSG00000198363	0.727619
ENSG00000013392	0.724507
ENSG00000165861	0.724032
ENSG00000148840	0.723137
ENSG00000143845	0.722874
ENSG00000007384	0.721421
ENSG00000131797	0.721386
ENSG00000197063	0.720781
ENSG00000178404	0.720042
ENSG00000074527	0.718863
ENSG00000091527	0.718808
ENSG00000285174	0.717053
ENSG00000130340	0.716042
ENSG00000133247	0.714534
ENSG00000131323	0.712584
ENSG00000007237	0.712342
ENSG00000159128	0.711794
ENSG00000137478	0.711547
ENSG00000157445	0.710972
ENSG00000124224	0.709716
ENSG00000262795	0.708904
ENSG00000177606	0.707561
ENSG00000165312	0.705023
ENSG00000088448	0.704543
ENSG00000214283	0.703925
ENSG00000105976	0.702901
ENSG00000146083	0.702428
ENSG00000105717	0.701932
ENSG00000163235	0.701564
ENSG00000085662	0.700798
ENSG00000104689	0.699155
ENSG00000237788	0.698045
ENSG00000259726	0.69711
ENSG00000126804	0.696781
ENSG00000127191	0.696765
ENSG00000104728	0.694872
ENSG00000134278	0.694828
ENSG00000101928	0.694642
ENSG00000184949	0.694253
ENSG00000160803	0.69408
ENSG00000196507	0.692962
ENSG00000183853	0.692103
ENSG00000154217	0.691753
ENSG00000172716	0.69121
ENSG00000090238	0.690387
ENSG00000024422	0.690243
ENSG00000157741	0.690009
ENSG00000127947	0.689584
ENSG00000116604	0.689455
ENSG00000234498	0.688608
ENSG00000198945	0.687347
ENSG00000256108	0.687266
ENSG00000145113	0.686864
ENSG00000184897	0.686807
ENSG00000101849	0.686719
ENSG00000198722	0.686206
ENSG00000065802	0.6862
ENSG00000114346	0.685605
ENSG00000156515	0.684983
ENSG00000175832	0.684417
ENSG00000113811	0.684281
ENSG00000123595	0.684137
ENSG00000140675	0.683536
ENSG00000164023	0.682917
ENSG00000025708	0.68243
ENSG00000159200	0.681675
ENSG00000173276	0.680473
ENSG00000003402	0.679412
ENSG00000131773	0.679197
ENSG00000274641	0.67708
ENSG00000070404	0.673638
ENSG00000276358	0.673273
ENSG00000119326	0.67125
ENSG00000197714	0.670727
ENSG00000118707	0.670214
ENSG00000150722	0.670121
ENSG00000077782	0.669736
ENSG00000127511	0.669113
ENSG00000168005	0.667677
ENSG00000158445	0.667102
ENSG00000156011	0.666181
ENSG00000176142	0.664976
ENSG00000187840	0.663624
ENSG00000213923	0.66347
ENSG00000143067	0.66314
ENSG00000234040	0.661751
ENSG00000163660	0.661599
ENSG00000108669	0.661107
ENSG00000198521	0.659903
ENSG00000100503	0.658866
ENSG00000092148	0.656506
ENSG00000140443	0.656111
ENSG00000175564	0.655735
ENSG00000023909	0.655451
ENSG00000112039	0.654649
ENSG00000124788	0.654414
ENSG00000162757	0.653717
ENSG00000102362	0.653616
ENSG00000163479	0.653578
ENSG00000060138	0.653177
ENSG00000033327	0.651474
ENSG00000214063	0.651247
ENSG00000156675	0.650152
ENSG00000172183	0.649916
ENSG00000089723	0.64893
ENSG00000203811	0.648285
ENSG00000125730	0.647962
ENSG00000143669	0.647571
ENSG00000163975	0.647537
ENSG00000187010	0.647057
ENSG00000113407	0.645598
ENSG00000114739	0.645449
ENSG00000168003	0.644787
ENSG00000163898	0.644526
ENSG00000198604	0.64425
ENSG00000281965	0.644202
ENSG00000135482	0.642712
ENSG00000241352	0.642383
ENSG00000164463	0.636259
ENSG00000008710	0.63568
ENSG00000116285	0.635391
ENSG00000023287	0.634628
ENSG00000142669	0.634031
ENSG00000196586	0.633556
ENSG00000168818	0.632862
ENSG00000244257	0.630586
ENSG00000128849	0.630203
ENSG00000120742	0.629748
ENSG00000205710	0.628131
ENSG00000176915	0.627347
ENSG00000124508	0.626925
ENSG00000171206	0.626486
ENSG00000101457	0.626476
ENSG00000057019	0.624701
ENSG00000068438	0.624427
ENSG00000086827	0.62174
ENSG00000181467	0.621538
ENSG00000197157	0.621239
ENSG00000133619	0.620992
ENSG00000162236	0.620663
ENSG00000154655	0.619966
ENSG00000169435	0.619267
ENSG00000172819	0.618838
ENSG00000119729	0.618066
ENSG00000072864	0.617846
ENSG00000175106	0.61778
ENSG00000133985	0.617771
ENSG00000267591	0.617539
ENSG00000076864	0.617529
ENSG00000078401	0.617389
ENSG00000250251	0.617227
ENSG00000267534	0.617098
ENSG00000113916	0.614884
ENSG00000143702	0.614457
ENSG00000176371	0.61346
ENSG00000166398	0.613043
ENSG00000196517	0.6127
ENSG00000162924	0.612688
ENSG00000076043	0.611916
ENSG00000136628	0.611211
ENSG00000170542	0.610208
ENSG00000280670	0.609379
ENSG00000020577	0.609094
ENSG00000143157	0.60851
ENSG00000147162	0.608416
ENSG00000105329	0.60782
ENSG00000224769	0.607033
ENSG00000068323	0.606693
ENSG00000116273	0.605988
ENSG00000129128	0.605862
ENSG00000178381	0.604733
ENSG00000112531	0.604344
ENSG00000235272	0.604098
ENSG00000107864	0.60363
ENSG00000255112	0.603548
ENSG00000120727	0.603101
ENSG00000157734	0.602689
ENSG00000080031	0.601915
ENSG00000015475	0.601457
ENSG00000225553	0.600004
ENSG00000164597	0.599249
ENSG00000140941	0.598086
ENSG00000270832	0.596261
ENSG00000176945	0.595321
ENSG00000086061	0.594993
ENSG00000100116	0.594782
ENSG00000126822	0.594064
ENSG00000178078	0.593729
ENSG00000184014	0.593563
ENSG00000234420	0.592943
ENSG00000166348	0.592854
ENSG00000127314	0.592815
ENSG00000142627	0.592108
ENSG00000123219	0.590061
ENSG00000179820	0.589916
ENSG00000277753	0.58917
ENSG00000101333	0.588835
ENSG00000150938	0.588644
ENSG00000122515	0.587022
ENSG00000147526	0.586502
ENSG00000213178	0.58637
ENSG00000136158	0.586244
ENSG00000223496	0.586114
ENSG00000173852	0.585289
ENSG00000167604	0.585063
ENSG00000124171	0.585009
ENSG00000112983	0.584555
ENSG00000153933	0.584034
ENSG00000116584	0.582218
ENSG00000102921	0.581403
ENSG00000173575	0.580828
ENSG00000168488	0.580733
ENSG00000171488	0.580406
ENSG00000229598	0.579304
ENSG00000155367	0.579213
ENSG00000167522	0.579056
ENSG00000173812	0.57891
ENSG00000126391	0.57763
ENSG00000160271	0.574688
ENSG00000106080	0.574665
ENSG00000187735	0.573775
ENSG00000111145	0.573031
ENSG00000168758	0.572802
ENSG00000115239	0.571944
ENSG00000165591	0.571765
ENSG00000187796	0.571381
ENSG00000173757	0.57106
ENSG00000065613	0.57004
ENSG00000212719	0.569524
ENSG00000148634	0.569524
ENSG00000215319	0.568919
ENSG00000105993	0.568441
ENSG00000167747	0.567839
ENSG00000100558	0.567688
ENSG00000057252	0.566688
ENSG00000180957	0.566524
ENSG00000243609	0.566139
ENSG00000165997	0.565983
ENSG00000242992	0.564884
ENSG00000237330	0.564864
ENSG00000115604	0.564371
ENSG00000162642	0.563685
ENSG00000187498	0.56342
ENSG00000006704	0.563045
ENSG00000166025	0.562554
ENSG00000117597	0.562517
ENSG00000088930	0.561618
ENSG00000258315	0.561531
ENSG00000132823	0.560091
ENSG00000179051	0.560066
ENSG00000112053	0.559067
ENSG00000039560	0.55894
ENSG00000178852	0.558749
ENSG00000105321	0.558536
ENSG00000214176	0.558337
ENSG00000139370	0.55772
ENSG00000003147	0.557258
ENSG00000172164	0.556782
ENSG00000157693	0.556481
ENSG00000167723	0.556433
ENSG00000119801	0.556403
ENSG00000150961	0.555761
ENSG00000236375	0.555575
ENSG00000162231	0.55488
ENSG00000160401	0.554623
ENSG00000174780	0.553497
ENSG00000184545	0.553332
ENSG00000282034	0.553001
ENSG00000185112	0.552956
ENSG00000094975	0.552578
ENSG00000105643	0.552237
ENSG00000184292	0.552156
ENSG00000157954	0.552055
ENSG00000118292	0.551661
ENSG00000105373	0.551453
ENSG00000106683	0.551268
ENSG00000144655	0.551244
ENSG00000124225	0.550836
ENSG00000151364	0.550239
ENSG00000111110	0.55007
ENSG00000074842	0.549574
ENSG00000141441	0.549565
ENSG00000172795	0.549523
ENSG00000028203	0.548761
ENSG00000146242	0.548741
ENSG00000108106	0.548046
ENSG00000101236	0.547974
ENSG00000197140	0.546938
ENSG00000176134	0.546787
ENSG00000007944	0.546298
ENSG00000141560	0.546158
ENSG00000131389	0.54608
ENSG00000055483	0.545908
ENSG00000146197	0.545196
ENSG00000146950	0.543589
ENSG00000157191	0.543468
ENSG00000100417	0.542563
ENSG00000133639	0.542303
ENSG00000170876	0.542302
ENSG00000119138	0.54209
ENSG00000103034	0.541122
ENSG00000235674	0.540052
ENSG00000013588	0.538521
ENSG00000230951	0.538388
ENSG00000012983	0.53824
ENSG00000177989	0.537288
ENSG00000019995	0.537218
ENSG00000152795	0.536687
ENSG00000275272	0.536397
ENSG00000123240	0.536276
ENSG00000151694	0.535802
ENSG00000239264	0.535247
ENSG00000086062	0.535182
ENSG00000282086	0.534892
ENSG00000102901	0.534834
ENSG00000005001	0.534706
ENSG00000065491	0.534509
ENSG00000145555	0.534424
ENSG00000181016	0.534338
ENSG00000115641	0.534164
ENSG00000164379	0.534117
ENSG00000064547	0.533906
ENSG00000153561	0.533868
ENSG00000006451	0.533716
ENSG00000148926	0.533207
ENSG00000095397	0.533187
ENSG00000175224	0.532229
ENSG00000197818	0.531172
ENSG00000277303	0.530869
ENSG00000248124	0.530861
ENSG00000071242	0.529488
ENSG00000129451	0.529219
ENSG00000198832	0.529216
ENSG00000144136	0.528918
ENSG00000166546	0.528648
ENSG00000068971	0.52843
ENSG00000069011	0.528351
ENSG00000139998	0.527818
ENSG00000049759	0.527391
ENSG00000163719	0.527031
ENSG00000070540	0.526765
ENSG00000163002	0.526763
ENSG00000166598	0.526495
ENSG00000144566	0.525507
ENSG00000136542	0.525299
ENSG00000226652	0.525198
ENSG00000135334	0.525045
ENSG00000166579	0.524651
ENSG00000168925	0.524382
ENSG00000231831	0.524139
ENSG00000163596	0.523956
ENSG00000105401	0.521728
ENSG00000139636	0.519199
ENSG00000189060	0.517537
ENSG00000125977	0.516126
ENSG00000105388	0.515836
ENSG00000181982	0.514646
ENSG00000038382	0.513833
ENSG00000147324	0.513814
ENSG00000113013	0.513748
ENSG00000257150	0.512907
ENSG00000204650	0.512686
ENSG00000101294	0.509589
ENSG00000179104	0.509239
ENSG00000160741	0.508925
ENSG00000108107	0.507543
ENSG00000281123	0.507375
ENSG00000158615	0.506127
ENSG00000169242	0.505996
ENSG00000137094	0.505566
ENSG00000215154	0.505527
ENSG00000179094	0.505355
ENSG00000259630	0.505239
ENSG00000162434	0.505022
ENSG00000012822	0.505014
ENSG00000099992	0.504406
ENSG00000136379	0.504233
ENSG00000232373	0.503993
ENSG00000160326	0.503192
ENSG00000159216	0.503095
ENSG00000140263	0.502896
ENSG00000140464	0.502785
ENSG00000241878	0.500571
ENSG00000172831	-0.500904
ENSG00000099139	-0.501354
ENSG00000112640	-0.501728
ENSG00000139410	-0.502755
ENSG00000171365	-0.502977
ENSG00000135437	-0.503243
ENSG00000112294	-0.503382
ENSG00000106628	-0.504369
ENSG00000178685	-0.504407
ENSG00000182179	-0.504848
ENSG00000164308	-0.504915
ENSG00000164056	-0.505139
ENSG00000101856	-0.505462
ENSG00000142661	-0.506156
ENSG00000152642	-0.506185
ENSG00000184860	-0.506332
ENSG00000095203	-0.506676
ENSG00000171914	-0.507307
ENSG00000096092	-0.507657
ENSG00000112414	-0.507712
ENSG00000213965	-0.507959
ENSG00000162377	-0.510893
ENSG00000196544	-0.511266
ENSG00000129007	-0.511446
ENSG00000087111	-0.51147
ENSG00000281500	-0.512055
ENSG00000173614	-0.512218
ENSG00000109265	-0.5125
ENSG00000067113	-0.51268
ENSG00000104823	-0.513208
ENSG00000173214	-0.51369
ENSG00000168297	-0.51376
ENSG00000185813	-0.514062
ENSG00000204172	-0.51445
ENSG00000147654	-0.51495
ENSG00000137171	-0.515302
ENSG00000148218	-0.515836
ENSG00000185000	-0.516403
ENSG00000101347	-0.516717
ENSG00000183840	-0.517142
ENSG00000135503	-0.517837
ENSG00000189120	-0.51865
ENSG00000080819	-0.51866
ENSG00000100342	-0.519265
ENSG00000146085	-0.520332
ENSG00000121691	-0.5207
ENSG00000124313	-0.521031
ENSG00000266074	-0.521435
ENSG00000114737	-0.52168
ENSG00000181625	-0.522908
ENSG00000143183	-0.522991
ENSG00000104154	-0.525107
ENSG00000121316	-0.525368
ENSG00000250305	-0.525919
ENSG00000009765	-0.526573
ENSG00000076555	-0.527908
ENSG00000074755	-0.527915
ENSG00000122971	-0.529236
ENSG00000149043	-0.529339
ENSG00000112297	-0.529404
ENSG00000116704	-0.529539
ENSG00000197629	-0.529547
ENSG00000174306	-0.530639
ENSG00000164187	-0.530978
ENSG00000229018	-0.531141
ENSG00000136868	-0.531678
ENSG00000118804	-0.532042
ENSG00000229417	-0.532573
ENSG00000157326	-0.533687
ENSG00000110721	-0.533695
ENSG00000162989	-0.534426
ENSG00000167315	-0.5355
ENSG00000079257	-0.535736
ENSG00000204335	-0.536806
ENSG00000129353	-0.536936
ENSG00000137642	-0.537411
ENSG00000167588	-0.538662
ENSG00000183506	-0.538962
ENSG00000142235	-0.539498
ENSG00000168734	-0.539625
ENSG00000167114	-0.539734
ENSG00000164855	-0.539742
ENSG00000173200	-0.540514
ENSG00000184831	-0.540815
ENSG00000100092	-0.541637
ENSG00000178826	-0.541647
ENSG00000104341	-0.541982
ENSG00000196421	-0.542395
ENSG00000141429	-0.542424
ENSG00000136295	-0.542625
ENSG00000111802	-0.543206
ENSG00000179588	-0.543874
ENSG00000149582	-0.544542
ENSG00000171714	-0.545055
ENSG00000149782	-0.545121
ENSG00000162999	-0.545254
ENSG00000079335	-0.54542
ENSG00000130193	-0.545871
ENSG00000141068	-0.546655
ENSG00000138399	-0.546873
ENSG00000140479	-0.547249
ENSG00000178814	-0.547278
ENSG00000060762	-0.547705
ENSG00000164749	-0.548086
ENSG00000183844	-0.548658
ENSG00000154065	-0.548771
ENSG00000116685	-0.548775
ENSG00000104361	-0.549052
ENSG00000224464	-0.549139
ENSG00000136156	-0.551294
ENSG00000266412	-0.551389
ENSG00000162415	-0.552742
ENSG00000008256	-0.554387
ENSG00000146376	-0.554405
ENSG00000124253	-0.555336
ENSG00000157514	-0.55543
ENSG00000160014	-0.557224
ENSG00000129048	-0.558004
ENSG00000164008	-0.5601
ENSG00000156050	-0.560351
ENSG00000180346	-0.560495
ENSG00000164077	-0.561338
ENSG00000196177	-0.561729
ENSG00000054219	-0.562346
ENSG00000109667	-0.563229
ENSG00000068366	-0.564284
ENSG00000130164	-0.564914
ENSG00000001460	-0.565105
ENSG00000197417	-0.566156
ENSG00000183778	-0.566759
ENSG00000172197	-0.567178
ENSG00000102996	-0.567225
ENSG00000127554	-0.56761
ENSG00000115616	-0.567835
ENSG00000123384	-0.568431
ENSG00000170522	-0.568493
ENSG00000137103	-0.568836
ENSG00000053371	-0.570438
ENSG00000006025	-0.570469
ENSG00000100422	-0.57097
ENSG00000108439	-0.5711
ENSG00000062524	-0.572034
ENSG00000105738	-0.572248
ENSG00000141753	-0.572589
ENSG00000186204	-0.572761
ENSG00000171747	-0.573259
ENSG00000177452	-0.573802
ENSG00000184574	-0.574497
ENSG00000253598	-0.576731
ENSG00000136305	-0.576924
ENSG00000111726	-0.578033
ENSG00000185015	-0.578155
ENSG00000047597	-0.578364
ENSG00000168904	-0.579597
ENSG00000158966	-0.579633
ENSG00000125246	-0.58196
ENSG00000060971	-0.582338
ENSG00000182327	-0.582553
ENSG00000273572	-0.583136
ENSG00000189043	-0.583385
ENSG00000120913	-0.585183
ENSG00000150893	-0.585929
ENSG00000160172	-0.585969
ENSG00000167701	-0.586891
ENSG00000184992	-0.587024
ENSG00000274602	-0.587228
ENSG00000148803	-0.5873
ENSG00000198585	-0.587506
ENSG00000100031	-0.587785
ENSG00000163624	-0.587808
ENSG00000137700	-0.589649
ENSG00000186792	-0.590197
ENSG00000165156	-0.590296
ENSG00000225697	-0.590312
ENSG00000175536	-0.591151
ENSG00000228477	-0.591318
ENSG00000157426	-0.591404
ENSG00000276130	-0.592574
ENSG00000089057	-0.592821
ENSG00000169851	-0.593338
ENSG00000104883	-0.593792
ENSG00000196502	-0.593915
ENSG00000120137	-0.594751
ENSG00000138670	-0.594892
ENSG00000197894	-0.595365
ENSG00000138756	-0.596322
ENSG00000102886	-0.597094
ENSG00000184378	-0.597512
ENSG00000148834	-0.598062
ENSG00000070019	-0.598523
ENSG00000198805	-0.598557
ENSG00000177380	-0.600939
ENSG00000136883	-0.600991
ENSG00000166582	-0.601025
ENSG00000169562	-0.602938
ENSG00000135776	-0.603951
ENSG00000091138	-0.603995
ENSG00000124299	-0.605476
ENSG00000132437	-0.60658
ENSG00000165140	-0.607351
ENSG00000079435	-0.608178
ENSG00000215375	-0.609927
ENSG00000044446	-0.610217
ENSG00000178700	-0.611261
ENSG00000144306	-0.611904
ENSG00000093144	-0.612781
ENSG00000183048	-0.614427
ENSG00000149212	-0.615168
ENSG00000139351	-0.615243
ENSG00000119125	-0.615917
ENSG00000213560	-0.61935
ENSG00000154485	-0.620409
ENSG00000166387	-0.620696
ENSG00000138496	-0.620915
ENSG00000174640	-0.621563
ENSG00000128284	-0.622338
ENSG00000132561	-0.622652
ENSG00000255690	-0.623755
ENSG00000163501	-0.624016
ENSG00000189077	-0.625118
ENSG00000149564	-0.625161
ENSG00000160145	-0.625319
ENSG00000181350	-0.627026
ENSG00000108375	-0.629069
ENSG00000163251	-0.629218
ENSG00000183682	-0.629712
ENSG00000185340	-0.630516
ENSG00000144820	-0.632222
ENSG00000114859	-0.632843
ENSG00000120162	-0.633447
ENSG00000277132	-0.63346
ENSG00000114455	-0.634545
ENSG00000164626	-0.635241
ENSG00000006062	-0.635496
ENSG00000277775	-0.636144
ENSG00000179981	-0.636567
ENSG00000172840	-0.637573
ENSG00000104267	-0.63832
ENSG00000171492	-0.638959
ENSG00000125848	-0.639321
ENSG00000149084	-0.639372
ENSG00000152952	-0.64033
ENSG00000145476	-0.642754
ENSG00000197016	-0.64348
ENSG00000077713	-0.643615
ENSG00000146416	-0.643634
ENSG00000140859	-0.644975
ENSG00000111669	-0.6454
ENSG00000118137	-0.646542
ENSG00000251079	-0.646847
ENSG00000147454	-0.648788
ENSG00000254843	-0.649115
ENSG00000198668	-0.649312
ENSG00000125046	-0.649745
ENSG00000196689	-0.650742
ENSG00000069812	-0.651027
ENSG00000163541	-0.651131
ENSG00000025434	-0.652286
ENSG00000111319	-0.652881
ENSG00000165092	-0.652989
ENSG00000088812	-0.654136
ENSG00000167972	-0.654309
ENSG00000120341	-0.65598
ENSG00000243188	-0.656144
ENSG00000068615	-0.656895
ENSG00000162981	-0.657556
ENSG00000172375	-0.6593
ENSG00000160113	-0.661142
ENSG00000120915	-0.661294
ENSG00000169814	-0.662492
ENSG00000095539	-0.662515
ENSG00000198074	-0.663669
ENSG00000101335	-0.663987
ENSG00000070961	-0.664423
ENSG00000185875	-0.664774
ENSG00000165269	-0.665392
ENSG00000156381	-0.665454
ENSG00000151151	-0.665754
ENSG00000099834	-0.66616
ENSG00000043591	-0.666169
ENSG00000101276	-0.668577
ENSG00000089220	-0.66881
ENSG00000171617	-0.668846
ENSG00000050438	-0.669129
ENSG00000276336	-0.669523
ENSG00000170385	-0.670855
ENSG00000173467	-0.67134
ENSG00000101076	-0.672652
ENSG00000117318	-0.673593
ENSG00000174684	-0.67421
ENSG00000114698	-0.675998
ENSG00000214960	-0.676289
ENSG00000106785	-0.678465
ENSG00000188760	-0.678803
ENSG00000177076	-0.67943
ENSG00000110693	-0.679756
ENSG00000198944	-0.680027
ENSG00000125434	-0.680057
ENSG00000102524	-0.680973
ENSG00000198189	-0.682448
ENSG00000135540	-0.683111
ENSG00000173905	-0.685234
ENSG00000004139	-0.685343
ENSG00000138449	-0.68571
ENSG00000214796	-0.68609
ENSG00000258212	-0.687449
ENSG00000143409	-0.688045
ENSG00000179403	-0.688944
ENSG00000075651	-0.69298
ENSG00000137960	-0.693626
ENSG00000006042	-0.694265
ENSG00000137824	-0.695298
ENSG00000138413	-0.703575
ENSG00000006831	-0.705443
ENSG00000128886	-0.707126
ENSG00000107560	-0.708349
ENSG00000071967	-0.710193
ENSG00000163295	-0.711118
ENSG00000168792	-0.712546
ENSG00000095383	-0.712683
ENSG00000278535	-0.712874
ENSG00000175591	-0.713377
ENSG00000085552	-0.716732
ENSG00000136872	-0.717733
ENSG00000184117	-0.718418
ENSG00000105852	-0.71903
ENSG00000166821	-0.719086
ENSG00000128536	-0.720279
ENSG00000116771	-0.720385
ENSG00000188266	-0.721113
ENSG00000119686	-0.721227
ENSG00000065833	-0.722002
ENSG00000271447	-0.722794
ENSG00000178537	-0.725181
ENSG00000111684	-0.72599
ENSG00000155846	-0.726567
ENSG00000162670	-0.72772
ENSG00000206240	-0.727722
ENSG00000183508	-0.727889
ENSG00000188641	-0.730244
ENSG00000072310	-0.732537
ENSG00000124249	-0.732736
ENSG00000114841	-0.732854
ENSG00000168350	-0.735727
ENSG00000205403	-0.735762
ENSG00000172296	-0.738223
ENSG00000162104	-0.738687
ENSG00000184207	-0.7403
ENSG00000143891	-0.741124
ENSG00000164096	-0.741127
ENSG00000134323	-0.743945
ENSG00000089127	-0.744214
ENSG00000128242	-0.745519
ENSG00000033867	-0.746654
ENSG00000213996	-0.746963
ENSG00000258130	-0.747823
ENSG00000162817	-0.749096
ENSG00000059573	-0.749485
ENSG00000164976	-0.752783
ENSG00000162482	-0.754679
ENSG00000145703	-0.754697
ENSG00000066230	-0.755207
ENSG00000162390	-0.755895
ENSG00000008226	-0.756082
ENSG00000091262	-0.756708
ENSG00000184434	-0.756837
ENSG00000147642	-0.759158
ENSG00000181392	-0.760293
ENSG00000112818	-0.760446
ENSG00000169635	-0.761335
ENSG00000181513	-0.761808
ENSG00000175329	-0.762249
ENSG00000146039	-0.763836
ENSG00000167487	-0.76546
ENSG00000163686	-0.765471
ENSG00000132793	-0.767929
ENSG00000115935	-0.769709
ENSG00000204128	-0.770296
ENSG00000167772	-0.770612
ENSG00000173702	-0.77166
ENSG00000122873	-0.774433
ENSG00000148158	-0.777931
ENSG00000170190	-0.778516
ENSG00000132286	-0.780384
ENSG00000080493	-0.780675
ENSG00000106384	-0.78083
ENSG00000122729	-0.78172
ENSG00000167130	-0.783004
ENSG00000167880	-0.784798
ENSG00000124767	-0.785453
ENSG00000141469	-0.786962
ENSG00000136636	-0.787107
ENSG00000184163	-0.787135
ENSG00000140450	-0.787433
ENSG00000157150	-0.78998
ENSG00000196372	-0.790089
ENSG00000122884	-0.790406
ENSG00000118094	-0.790581
ENSG00000182685	-0.795393
ENSG00000170667	-0.796682
ENSG00000124602	-0.799305
ENSG00000198610	-0.800003
ENSG00000181409	-0.800157
ENSG00000135424	-0.800372
ENSG00000275723	-0.800827
ENSG00000109062	-0.801556
ENSG00000163586	-0.801729
ENSG00000065534	-0.80203
ENSG00000230911	-0.80402
ENSG00000196653	-0.804595
ENSG00000119977	-0.80602
ENSG00000013583	-0.806079
ENSG00000235217	-0.807254
ENSG00000196408	-0.807556
ENSG00000231137	-0.811545
ENSG00000187808	-0.812629
ENSG00000076003	-0.81358
ENSG00000243989	-0.814935
ENSG00000176058	-0.815107
ENSG00000109072	-0.81593
ENSG00000172367	-0.815932
ENSG00000151778	-0.816717
ENSG00000187664	-0.817626
ENSG00000282463	-0.81878
ENSG00000133321	-0.819302
ENSG00000134716	-0.821942
ENSG00000133138	-0.823384
ENSG00000116005	-0.823865
ENSG00000117155	-0.825168
ENSG00000101346	-0.825205
ENSG00000214076	-0.826147
ENSG00000232268	-0.826178
ENSG00000143921	-0.82621
ENSG00000152270	-0.826844
ENSG00000168743	-0.829455
ENSG00000135111	-0.82954
ENSG00000206140	-0.830264
ENSG00000278216	-0.834457
ENSG00000076641	-0.835908
ENSG00000103056	-0.836062
ENSG00000120262	-0.838001
ENSG00000138079	-0.839435
ENSG00000130821	-0.840388
ENSG00000132821	-0.84244
ENSG00000187097	-0.844546
ENSG00000147804	-0.845193
ENSG00000189221	-0.845884
ENSG00000187608	-0.84725
ENSG00000128268	-0.848202
ENSG00000183798	-0.84933
ENSG00000133135	-0.849852
ENSG00000115738	-0.851142
ENSG00000139515	-0.852771
ENSG00000163701	-0.853328
ENSG00000092068	-0.853562
ENSG00000173281	-0.853587
ENSG00000185133	-0.855644
ENSG00000189157	-0.857174
ENSG00000132744	-0.857176
ENSG00000164051	-0.858121
ENSG00000228903	-0.858472
ENSG00000187889	-0.858631
ENSG00000086570	-0.859973
ENSG00000113790	-0.861254
ENSG00000187630	-0.862476
ENSG00000084674	-0.863302
ENSG00000241360	-0.86563
ENSG00000184898	-0.865785
ENSG00000119917	-0.867049
ENSG00000243101	-0.869646
ENSG00000275397	-0.870525
ENSG00000187017	-0.870868
ENSG00000036672	-0.874531
ENSG00000213213	-0.87464
ENSG00000088386	-0.874766
ENSG00000177465	-0.877773
ENSG00000101049	-0.878548
ENSG00000107331	-0.879363
ENSG00000132915	-0.880101
ENSG00000101417	-0.88076
ENSG00000095932	-0.889601
ENSG00000112782	-0.889776
ENSG00000122378	-0.892314
ENSG00000122121	-0.892531
ENSG00000012504	-0.89624
ENSG00000118777	-0.897409
ENSG00000139291	-0.898128
ENSG00000187824	-0.909968
ENSG00000254827	-0.910548
ENSG00000156006	-0.911289
ENSG00000180745	-0.915238
ENSG00000162461	-0.915464
ENSG00000214357	-0.917069
ENSG00000111665	-0.919342
ENSG00000171320	-0.928866
ENSG00000240303	-0.930702
ENSG00000172159	-0.930874
ENSG00000273933	-0.934102
ENSG00000139508	-0.939027
ENSG00000285243	-0.941717
ENSG00000134333	-0.942332
ENSG00000176532	-0.943388
ENSG00000088256	-0.943567
ENSG00000116741	-0.944832
ENSG00000173597	-0.946018
ENSG00000073060	-0.947558
ENSG00000173227	-0.949457
ENSG00000213648	-0.951057
ENSG00000188993	-0.951565
ENSG00000166959	-0.959031
ENSG00000113303	-0.965369
ENSG00000249170	-0.965407
ENSG00000175311	-0.968148
ENSG00000170439	-0.968732
ENSG00000165556	-0.973793
ENSG00000176974	-0.974498
ENSG00000178828	-0.976234
ENSG00000213145	-0.977404
ENSG00000110911	-0.980288
ENSG00000233041	-0.980834
ENSG00000086300	-0.981282
ENSG00000249962	-0.983918
ENSG00000158882	-0.986036
ENSG00000115255	-0.988835
ENSG00000155850	-0.98978
ENSG00000196660	-0.990409
ENSG00000167183	-0.992791
ENSG00000166575	-0.992803
ENSG00000168306	-0.993068
ENSG00000168903	-0.994562
ENSG00000180638	-0.997588
ENSG00000153823	-0.99773
ENSG00000265763	-0.998522
ENSG00000243660	-1.00286
ENSG00000225108	-1.00374
ENSG00000158473	-1.00748
ENSG00000101098	-1.00778
ENSG00000236969	-1.00844
ENSG00000197046	-1.00852
ENSG00000131473	-1.00988
ENSG00000196700	-1.0139
ENSG00000076351	-1.01559
ENSG00000137491	-1.01958
ENSG00000156222	-1.02019
ENSG00000204791	-1.02049
ENSG00000160233	-1.02413
ENSG00000110171	-1.02763
ENSG00000135549	-1.03068
ENSG00000178573	-1.03366
ENSG00000147100	-1.03941
ENSG00000197558	-1.04179
ENSG00000161653	-1.04186
ENSG00000138640	-1.04218
ENSG00000102743	-1.0455
ENSG00000167799	-1.05284
ENSG00000123643	-1.05449
ENSG00000065154	-1.05573
ENSG00000138308	-1.06069
ENSG00000067992	-1.066
ENSG00000145882	-1.06631
ENSG00000069535	-1.06728
ENSG00000231752	-1.06798
ENSG00000138744	-1.06909
ENSG00000091536	-1.06949
ENSG00000163032	-1.07086
ENSG00000182938	-1.0743
ENSG00000172794	-1.07888
ENSG00000131069	-1.08029
ENSG00000211454	-1.08047
ENSG00000021826	-1.08207
ENSG00000283930	-1.08646
ENSG00000130830	-1.08678
ENSG00000170006	-1.08758
ENSG00000104808	-1.08893
ENSG00000144063	-1.08908
ENSG00000204978	-1.09366
ENSG00000186198	-1.09566
ENSG00000127831	-1.09675
ENSG00000174327	-1.09936
ENSG00000165376	-1.10389
ENSG00000118849	-1.10392
ENSG00000184227	-1.10609
ENSG00000185745	-1.10615
ENSG00000166869	-1.11401
ENSG00000178462	-1.11744
ENSG00000159228	-1.12826
ENSG00000069122	-1.13138
ENSG00000166391	-1.13347
ENSG00000174669	-1.13347
ENSG00000184979	-1.13739
ENSG00000133316	-1.14304
ENSG00000104419	-1.14506
ENSG00000164342	-1.14681
ENSG00000178301	-1.14757
ENSG00000187210	-1.14847
ENSG00000166825	-1.14878
ENSG00000126218	-1.14957
ENSG00000166033	-1.15003
ENSG00000135476	-1.15147
ENSG00000117834	-1.15241
ENSG00000130234	-1.16607
ENSG00000143515	-1.16681
ENSG00000100075	-1.18089
ENSG00000249138	-1.195
ENSG00000198911	-1.19888
ENSG00000120057	-1.20495
ENSG00000171227	-1.20675
ENSG00000188761	-1.21201
ENSG00000174992	-1.21409
ENSG00000179023	-1.21874
ENSG00000106772	-1.23068
ENSG00000167117	-1.23131
ENSG00000107798	-1.23446
ENSG00000156345	-1.23614
ENSG00000072042	-1.23745
ENSG00000165023	-1.24234
ENSG00000166823	-1.24729
ENSG00000176928	-1.24957
ENSG00000182749	-1.25341
ENSG00000060566	-1.25784
ENSG00000165272	-1.26031
ENSG00000172404	-1.26316
ENSG00000196972	-1.27022
ENSG00000133106	-1.27138
ENSG00000185432	-1.27255
ENSG00000122035	-1.27469
ENSG00000174827	-1.28022
ENSG00000009950	-1.28245
ENSG00000187699	-1.28501
ENSG00000109084	-1.28597
ENSG00000275176	-1.29297
ENSG00000149476	-1.30599
ENSG00000176273	-1.32029
ENSG00000178162	-1.32447
ENSG00000273777	-1.33902
ENSG00000132517	-1.34393
ENSG00000188828	-1.34608
ENSG00000269190	-1.34838
ENSG00000132196	-1.35791
ENSG00000196196	-1.36002
ENSG00000110169	-1.36022
ENSG00000012660	-1.36124
ENSG00000155368	-1.36347
ENSG00000155465	-1.36582
ENSG00000249948	-1.36607
ENSG00000149809	-1.373
ENSG00000152782	-1.37722
ENSG00000135697	-1.38234
ENSG00000099251	-1.38266
ENSG00000148483	-1.38989
ENSG00000164120	-1.40626
ENSG00000241224	-1.4209
ENSG00000166866	-1.43004
ENSG00000245848	-1.43119
ENSG00000232070	-1.43739
ENSG00000129521	-1.44021
ENSG00000168237	-1.46213
ENSG00000178662	-1.46545
ENSG00000138030	-1.4763
ENSG00000109929	-1.48863
ENSG00000100191	-1.49305
ENSG00000271943	-1.51814
ENSG00000164211	-1.52108
ENSG00000204682	-1.52243
ENSG00000159640	-1.53192
ENSG00000135929	-1.54207
ENSG00000250722	-1.54457
ENSG00000198488	-1.55259
ENSG00000141434	-1.55631
ENSG00000110881	-1.55963
ENSG00000196482	-1.57852
ENSG00000137440	-1.57963
ENSG00000154269	-1.58407
ENSG00000204099	-1.6213
ENSG00000185669	-1.6292
ENSG00000115850	-1.63843
ENSG00000140057	-1.64356
ENSG00000185615	-1.64405
ENSG00000099864	-1.6785
ENSG00000152495	-1.68179
ENSG00000147383	-1.70889
ENSG00000106804	-1.71485
ENSG00000196839	-1.71664
ENSG00000131482	-1.71866
ENSG00000044012	-1.72248
ENSG00000139428	-1.75964
ENSG00000115386	-1.77474
ENSG00000151726	-1.79993
ENSG00000257335	-1.80403
ENSG00000182489	-1.80513
ENSG00000171766	-1.81924
ENSG00000133935	-1.82744
ENSG00000076344	-1.83209
ENSG00000284967	-1.83852
ENSG00000116133	-1.85694
ENSG00000147155	-1.88447
ENSG00000110245	-1.88919
ENSG00000079459	-1.89985
ENSG00000107282	-1.92583
ENSG00000163581	-1.93636
ENSG00000160285	-1.94074
ENSG00000186115	-1.94857
ENSG00000112972	-1.96512
ENSG00000242173	-2.04976
ENSG00000265279	-2.08472
ENSG00000108576	-2.13173
ENSG00000160752	-2.14912
ENSG00000101670	-2.15953
ENSG00000172689	-2.16233
ENSG00000103485	-2.17054
ENSG00000167508	-2.24272
ENSG00000169710	-2.24375
ENSG00000230650	-2.24987
ENSG00000110921	-2.28757
ENSG00000100292	-2.30766
ENSG00000130988	-2.31023
ENSG00000177992	-2.33328
ENSG00000015520	-2.34853
ENSG00000182156	-2.35707
ENSG00000181577	-2.38115
ENSG00000214888	-2.38684
ENSG00000149485	-2.43318
ENSG00000113161	-2.49313
ENSG00000137872	-2.50748
ENSG00000067064	-2.52393
ENSG00000109107	-2.53524
ENSG00000265203	-2.61699
ENSG00000100078	-2.68069
ENSG00000099194	-2.77095
ENSG00000001630	-2.83145
ENSG00000120437	-2.83949
ENSG00000143595	-2.88163
ENSG00000278145	-2.91933
ENSG00000172893	-2.94423
ENSG00000052802	-3.15914
ENSG00000186480	-3.4967
ENSG00000100344	-3.52061
ENSG00000104549	-3.72832
ENSG00000169174	-4.21991
ENSG00000134824	-5.66929
